# Supplementary material for: Comparative Genomics of the Herbivore Gut Symbiont Lactobacillus reuteri Reveals Genetic Diversity and Lifestyle Adaptation
Source: Front Microbiol. 2018 Jun 4;9:1151. doi: 10.3389/fmicb.2018.01151 (PMC5994480; doi:10.3389/fmicb.2018.01151)
Supplement: TABLE S1 — Sample information of 37 Lactobacillus reuteri strains. [file Table_1.xlsx]

## Sheet: Sheet1
Table S1 Sample information of 37 L. reuteri strains
Strain Name	Host	Isolation site	Source
Lactobacillus reuteri LR1	Goat	Feces	QGID00000000
Lactobacillus reuteri LR2	Goat	Feces	QGIC00000000
Lactobacillus reuteri LR3	Goat	Feces	QGIB00000000
Lactobacillus reuteri LR11	Goat	Feces	QGIA00000000
Lactobacillus reuteri LR14	Goat	Feces	QGHZ00000000
Lactobacillus reuteri LR6	Sheep	Feces	QGHY00000000
Lactobacillus reuteri LR7	Sheep	Feces	QGHX00000000
Lactobacillus reuteri LR8	Sheep	Feces	QGHW00000000
Lactobacillus reuteri LR9	Sheep	Feces	QGHV00000000
Lactobacillus reuteri LR4	Cow	Feces	QGHU00000000
Lactobacillus reuteri LR10	Cow	Feces	QGHT00000000
Lactobacillus reuteri LR12	Cow	Feces	QGHS00000000
Lactobacillus reuteri LR13	Cow	Feces	QGHR00000000
Lactobacillus reuteri LR17	Horse	Feces	QGHQ00000000
Lactobacillus reuteri LR18	Horse	Feces	QGHP00000000
Lactobacillus reuteri LR19	Horse	Feces	QGHO00000000
Lactobacillus reuteri IRT	Human	Gastrointestinal tract	GenBank: CP011024.1
Lactobacillus reuteri DSM20016	Human	Feces	GenBank:CP000705.1
Lactobacillus reuteri JCM1112	Human	Feces	INSDC：AP007281.1
Lactobacillus reuteri MM2-3	Human	Breast Milk	INSDC：ACLB00000000.1
Lactobacillus reuteri MM4-1A	Human	Breast Milk	INSDC：ACGX00000000.2
Lactobacillus reuteri CF48-3A	Human	Feces	INSDC：ACHG00000000.1
Lactobacillus reuteri SD2112	Human	Breast Milk	GenBank:CP002844.1
Lactobacillus reuteri 20-2	Pig	Gastrointestinal tract	ENA:CZDD01000000.1
Lactobacillus reuteri 3c6	Pig	Gastrointestinal tract	ENA: CZDC01000000.1
Lactobacillus reuteri ATCC53608	Pig	Gastrointestinal tract	INSDC：LN906634.1
Lactobacillus reuteri lp167-67	Pig	Gastrointestinal tract	ENA:CZDB01000000.1
Lactobacillus reuteri pg-3b	Pig	Gastrointestinal tract	ENA:CZDA01000000.1
Lactobacillus reuteri I5007	Pig	Colonic mucosa	GenBank:CP006011.1
Lactobacillus reuteri lpuph	Mouse	Feces	INSDC：AEAX00000000.1
Lactobacillus reuteri mlc3	Mouse	Gastrointestinal tract	INSDC：AEAW00000000.1
Lactobacillus reuteri TD1	Rat	Gastrointestinal tract	GenBank:CP006603.1
Lactobacillus reuteri 100-23	Rat	Gastrointestinal tract	INSDC：AAPZ00000000.2
Lactobacillus reuteri LTH5448	Sourdough	Sourdough	INSDC：JOOG00000000.1
Lactobacillus reuteri LTH2584	Sourdough	Sourdough	INSDC：JOSX00000000.1
Lactobacillus reuteri TMW1.112	Sourdough	Sourdough	INSDC：JOKX00000000.2
Lactobacillus reuteri TMW1.656	Sourdough	Sourdough	INSDC：JOSW00000000.2
