# Supplementary material for: Comparative Genomics of the Herbivore Gut Symbiont Lactobacillus reuteri Reveals Genetic Diversity and Lifestyle Adaptation
Source: Front Microbiol. 2018 Jun 4;9:1151. doi: 10.3389/fmicb.2018.01151 (PMC5994480; doi:10.3389/fmicb.2018.01151)
Supplement: TABLE S2 — General genomic features of 16 Lactobacillus reuteri strains. [file Table_2.XLSX]

## Sheet: Sheet1
Table S2 General genomic features of 16 L. reuteri strains
Samples	N0. of scaffold	Length (Mb)	N50	N90	GC content (%)
LR1	171	2.26	40528	9491	38.34
LR2	201	2.37	40436	8032	38.17
LR3	181	2.3	32383	9011	38.32
LR4	169	2.17	42401	10056	38.51
LR6	379	2.14	13546	2870	38.62
LR7	364	2.14	13579	2883	38.61
LR8	216	2.26	33352	6940	38.43
LR9	230	2.3	23525	7299	38.32
LR10	363	2.44	28429	4243	38.3
LR11	204	2.37	37157	8032	38.17
LR12	391	2.15	13579	2843	38.63
LR13	194	2.37	40436	8628	38.17
LR14	163	2.25	37157	9491	38.34
LR17	314	2.21	42401	9662	38.43
LR18	614	2.47	29752	1931	38.26
LR19	225	2.2	23311	6023	38.57
