# Supplementary material for: Comparative Genomics of the Herbivore Gut Symbiont Lactobacillus reuteri Reveals Genetic Diversity and Lifestyle Adaptation
Source: Front Microbiol. 2018 Jun 4;9:1151. doi: 10.3389/fmicb.2018.01151 (PMC5994480; doi:10.3389/fmicb.2018.01151)
Supplement: TABLE S3 — Pathway annotation of genes specific to Lactobacillus reuteri strains from herbivore, omnivore, and sourdough groups. [file Table_3.XLSX]

## Sheet: Sheet1
Table S3 Pathway annotation of genes specific to L.reuteri strains from herbivore, omnivore and sourdough groups
Pathway number	Pathway annotation	NO. of unique enzyme in strains isolated from herbivore	NO. of unique enzyme in strains isolated from omnivore	NO. of unique enzyme in strains isolated from sourdough
ko01100	Metabolic pathways	30	7	15
ko00860	Porphyrin and chlorophyll metabolism	4	0	0
ko01110	Biosynthesis of secondary metabolites	12	6	4
ko01120	Microbial metabolism in diverse environments	12	0	5
ko01130	Biosynthesis of antibiotics	13	3	4
ko02010	ABC transporters	3	1	5
ko01230	Biosynthesis of amino acids	6	1	0
ko00230	Purine metabolism	5	3	2
ko02020	Two-component system	9	0	3
ko00300	Lysine biosynthesis	2	1	0
ko00520	Amino sugar and nucleotide sugar metabolism	1	0	3
ko00220	Arginine biosynthesis	1	0	1
ko00250	Alanine, aspartate and glutamate metabolism	4	2	1
ko00190	Oxidative phosphorylation	0	0	1
ko00550	Peptidoglycan biosynthesis	1	1	1
ko00620	Pyruvate metabolism	6	0	1
ko00770	Pantothenate and CoA biosynthesis	2	0	0
ko01220	Degradation of aromatic compounds	2	0	0
ko00670	One carbon pool by folate	0	2	0
ko00010	Glycolysis / Gluconeogenesis	3	0	0
ko00350	Tyrosine metabolism	3	0	0
ko05120	Epithelial cell signaling in Helicobacter pylori infection	0	0	1
ko00460	Cyanoamino acid metabolism	0	1	0
ko05230	Central carbon metabolism in cancer	0	0	2
ko00410	beta-Alanine metabolism	1	0	0
ko05150	Staphylococcus aureus infection	1	0	0
ko05134	Legionellosis	0	0	1
ko00910	Nitrogen metabolism	1	0	1
ko01503	Cationic antimicrobial peptide (CAMP) resistance	1	0	0
ko00650	Butanoate metabolism	5	0	1
ko00071	Fatty acid degradation	2	0	1
ko00970	Aminoacyl-tRNA biosynthesis	1	1	0
ko00471	D-Glutamine and D-glutamate metabolism	0	0	1
ko00920	Sulfur metabolism	0	0	1
ko00120	Primary bile acid biosynthesis	0	0	1
ko00240	Pyrimidine metabolism	2	0	1
ko00362	Benzoate degradation	0	0	1
ko00440	Phosphonate and phosphinate metabolism	1	0	0
ko00052	Galactose metabolism	0	0	2
ko03410	Base excision repair	2	0	1
ko05111	Biofilm formation - Vibrio cholerae	0	0	1
ko00121	Secondary bile acid biosynthesis	0	0	1
ko03420	Nucleotide excision repair	2	0	2
ko00480	Glutathione metabolism	0	0	1
ko00625	Chloroalkane and chloroalkene degradation	2	0	0
ko00640	Propanoate metabolism	9	0	0
ko01523	Antifolate resistance	0	1	0
ko00051	Fructose and mannose metabolism	1	0	0
ko04964	Proximal tubule bicarbonate reclamation	0	0	1
ko00760	Nicotinate and nicotinamide metabolism	1	0	0
ko00627	Aminobenzoate degradation	1	0	0
ko00626	Naphthalene degradation	2	0	0
ko04727	GABAergic synapse	0	0	1
ko01501	beta-Lactam resistance	0	1	1
ko04724	Glutamatergic synapse	0	0	1
ko05206	MicroRNAs in cancer	0	0	1
ko01210	2-Oxocarboxylic acid metabolism	1	0	0
ko00040	Pentose and glucuronate interconversions	1	0	0
ko00790	Folate biosynthesis	2	0	2
ko01200	Carbon metabolism	5	0	1
ko02024	Quorum sensing	1	0	2
ko00680	Methane metabolism	2	0	0
ko03440	Homologous recombination	2	0	2
ko03430	Mismatch repair	1	0	0
ko00030	Pentose phosphate pathway	1	0	2
ko00330	Arginine and proline metabolism	1	0	0
ko03030	DNA replication	1	0	1
ko00260	Glycine, serine and threonine metabolism	1	0	0
ko03018	RNA degradation	0	0	1
ko00290	Valine, leucine and isoleucine biosynthesis	1	0	0
ko00720	Carbon fixation pathways in prokaryotes	3	0	0
ko00900	Terpenoid backbone biosynthesis	0	0	1
ko04113	Meiosis - yeast	1	0	0
ko00600	Sphingolipid metabolism	0	0	1
ko01212	Fatty acid metabolism	4	0	1
ko00730	Thiamine metabolism	0	0	1
ko00061	Fatty acid biosynthesis	5	0	0
ko01040	Biosynthesis of unsaturated fatty acids	1	0	0
ko00333	Prodigiosin biosynthesis	1	0	0
ko00780	Biotin metabolism	1	0	0
ko00660	C5-Branched dibasic acid metabolism	2	0	0
ko00130	Ubiquinone and other terpenoid-quinone biosynthesis	0	0	1
ko00603	Glycosphingolipid biosynthesis - globo and isoglobo series	0	0	1
ko00561	Glycerolipid metabolism	0	0	1
ko00280	Valine, leucine and isoleucine degradation	0	0	2
ko05200	Pathways in cancer	0	0	1
ko05418	Fluid shear stress and atherosclerosis	1	0	1
ko04978	Mineral absorption	0	0	1
ko00642	Ethylbenzene degradation	0	0	1
ko01054	Nonribosomal peptide structures	0	0	1
ko00072	Synthesis and degradation of ketone bodies	0	0	1
ko00592	alpha-Linolenic acid metabolism	0	0	1
ko00281	Geraniol degradation	0	0	1
ko05225	Hepatocellular carcinoma	0	0	1
ko04138	Autophagy - yeast	1	0	0
ko00710	Carbon fixation in photosynthetic organisms	1	0	0
ko00562	Inositol phosphate metabolism	1	0	0
ko03060	Protein export	1	0	0
ko00430	Taurine and hypotaurine metabolism	1	0	0
ko00982	Drug metabolism - cytochrome P450	1	0	0
ko00980	Metabolism of xenobiotics by cytochrome P450	1	0	0
ko00830	Retinol metabolism	1	0	0
ko00310	Lysine degradation	1	0	0
