# Supplementary material for: Comparative Genomics of the Herbivore Gut Symbiont Lactobacillus reuteri Reveals Genetic Diversity and Lifestyle Adaptation
Source: Front Microbiol. 2018 Jun 4;9:1151. doi: 10.3389/fmicb.2018.01151 (PMC5994480; doi:10.3389/fmicb.2018.01151)
Supplement: TABLE S4 — Specific genes of Lactobacillus reuteri strains from herbivore, omnivore, and sourdough groups. [file Table_4.XLSX]

## Sheet: Sheet1
Table S4 Specific genes of L.reuteri strains from herbivore, omnivore and sourdough groups
161 elements included exclusively in "herbivore group"			27 elements included exclusively in "omnivore group"			110 elements included exclusively in "sourdough group"
Gene	Product		Gene	Product		Gene	Product
moaB	Molybdenum cofactor biosynthesis protein B		nhaC_2	Na(+)/H(+) antiporter NhaC		thiD_1	Hydroxymethylpyrimidine/phosphomethylpyrimidine kinase
nrnB	Oligoribonuclease NrnB		group_591	hypothetical protein		group_653	hypothetical protein
folT	Folate transporter FolT		amt	Ammonia channel precursor		group_748	Non-canonical purine NTP pyrophosphatase
ppx_2	Exopolyphosphatase		group_1114	Cadmium resistance transporter		sulD	Bifunctional folate synthesis protein
group_1975	hypothetical protein		purD	Phosphoribosylamine--glycine ligase		folE	GTP cyclohydrolase 1
helD_1	Helicase IV		oatA	O-acetyltransferase OatA		group_1093	hypothetical protein
group_2462	phosphate-starvation-inducible protein PsiE		group_1351	glutamine amidotransferase		priA	Primosomal protein N'
mscL	Large-conductance mechanosensitive channel		group_1934	hypothetical protein		group_1171	hypothetical protein
group_3114	Triosephosphate isomerase		group_1973	hypothetical protein		group_1620	hypothetical protein
ytrA	HTH-type transcriptional repressor YtrA		tyrS1	Tyrosine--tRNA ligase 1		nrnA_1	putative bifunctional oligoribonuclease and PAP phosphatase NrnA
rluD_1	Ribosomal large subunit pseudouridine synthase D		ansA	L-asparaginase 1		cydA	Cytochrome bd ubiquinol oxidase subunit 1
hsrA_3	putative transporter		purN	Phosphoribosylglycinamide formyltransferase		pbpF	Penicillin-binding protein 1F
purK_2	N5-carboxyaminoimidazole ribonucleotide synthase		dkgA	2,5-diketo-D-gluconic acid reductase A		ybaN	Inner membrane protein YbaN
spsB	Signal peptidase IB		group_986	Putative N-acetyl-LL-diaminopimelate aminotransferase		group_1110	Xylose isomerase-like TIM barrel
wcaJ	UDP-glucose:undecaprenyl-phosphate glucose-1-phosphate transferase		purH	Bifunctional purine biosynthesis protein PurH		rafA	Alpha-galactosidase
tagE_2	putative poly(glycerol-phosphate) alpha-glucosyltransferase		ywqE	Tyrosine-protein phosphatase YwqE		lepA	Elongation factor 4
feoB	Ferrous iron transport protein B		patA_2	Putative N-acetyl-LL-diaminopimelate aminotransferase		group_2531	hypothetical protein
ppx_1	Exopolyphosphatase		ponA	Penicillin-binding protein 1A		group_406	hypothetical protein
carB_2	Carbamoyl-phosphate synthase large chain		group_782	Acetyltransferase (GNAT) family protein		group_637	hypothetical protein
mepA_2	Multidrug export protein MepA		lytR_2	Transcriptional regulator LytR		gspA	General stress protein A
purM	Phosphoribosylformylglycinamidine cyclo-ligase		group_2478	CBS domain protein		mnaA_2	UDP-N-acetylglucosamine 2-epimerase
macB_3	Macrolide export ATP-binding/permease protein MacB		group_2424	hypothetical protein		rsmF	Ribosomal RNA small subunit methyltransferase F
group_1581	Cytochrome b5-like Heme/Steroid binding domain protein		lysP	Lysine-specific permease		cbh	Choloylglycine hydrolase
group_1649	hypothetical protein		mnmG	tRNA uridine 5-carboxymethylaminomethyl modification enzyme MnmG		pstA	Phosphate transport system permease protein PstA
rlmCD_2	23S rRNA (uracil-C(5))-methyltransferase RlmCD		asnB	Asparagine synthetase [glutamine-hydrolyzing] 1		group_2391	hypothetical protein
group_1927	hypothetical protein		group_805	putative ABC transporter ATP-binding protein		group_3224	hypothetical protein
metE	5-methyltetrahydropteroyltriglutamate--homocysteine methyltransferase		cap8A_2	Capsular polysaccharide type 8 biosynthesis protein cap8A		clcA_3	H(+)/Cl(-) exchange transporter ClcA
group_1944	Cytochrome b5-like Heme/Steroid binding domain protein					hmuV	putative ABC transporter ATP-binding protein
group_1956	hypothetical protein					nlhH_2	Carboxylesterase NlhH
proC_2	Pyrroline-5-carboxylate reductase					group_1819	hypothetical protein
murA2	UDP-N-acetylglucosamine 1-carboxyvinyltransferase 2					yocH	Cell wall-binding protein YocH precursor
kdgR	HTH-type transcriptional regulator KdgR					fic	Adenosine monophosphate-protein transferase NmFic
metQ_1	D-methionine-binding lipoprotein MetQ precursor					uvrC	UvrABC system protein C
araA	L-arabinose isomerase					nagB	Glucosamine-6-phosphate deaminase
yvgN_4	Glyoxal reductase					yheS_2	putative ABC transporter ATP-binding protein YheS
araR	Arabinose metabolism transcriptional repressor					artQ_2	Arginine transport system permease protein ArtQ
group_4062	Cytochrome b5-like Heme/Steroid binding domain protein					glmM	Phosphoglucosamine mutase
group_661	PD-(D/E)XK nuclease family transposase					crcB_3	Putative fluoride ion transporter CrcB
hcaR	Hca operon transcriptional activator					lacZ	Beta-galactosidase LacZ
ywrO	General stress protein 14					group_1257	hypothetical protein
acyP	Acylphosphatase					group_1401	Cupin domain protein
ywnH_1	Putative phosphinothricin acetyltransferase YwnH					group_357	cytosine permease
exoA_1	Exodeoxyribonuclease					nox_4	NADH oxidase
dapF	Diaminopimelate epimerase					fixK_1	Nitrogen fixation regulation protein FixK
nreB	Oxygen sensor histidine kinase NreB					group_3359	hypothetical protein
accB	Biotin carboxyl carrier protein of acetyl-CoA carboxylase					copZ	Copper chaperone CopZ
alsS	Acetolactate synthase					zosA_1	Zinc-transporting ATPase
davT	5-aminovalerate aminotransferase DavT					nikMN	Fused nickel transport protein NikMN
cfiB	2-oxoglutarate carboxylase small subunit					ureI	Acid-activated urea channel
hemH	Ferrochelatase					nrgA	Ammonium transporter NrgA
group_1680	hypothetical protein					group_3051	Acetyltransferase (GNAT) family protein
group_1718	Acyl-ACP thioesterase					fliA	RNA polymerase sigma factor FliA
ruvB	Holliday junction ATP-dependent DNA helicase RuvB					hsrA_1	putative transport protein HsrA
sad	Succinate semialdehyde dehydrogenase [NAD(P)+] Sad					group_757	Alpha/beta hydrolase family protein
araB	ribulokinase					group_763	D-lactate dehydrogenase
group_4034	Transglycosylase associated protein					group_1031	LysM domain protein
qorB	Quinone oxidoreductase 2					recQ	ATP-dependent DNA helicase RecQ
smc_3	Chromosome partition protein Smc					group_1863	Ribokinase
xecE	2-(S)-hydroxypropyl-CoM dehydrogenase					sbcD	Nuclease SbcCD subunit D
group_1109	hypothetical protein					group_483	HTH-type transcriptional regulator LacR
group_1193	hypothetical protein					group_768	hypothetical protein
narJ	Nitrate reductase molybdenum cofactor assembly chaperone NarJ					tetO	Tetracycline resistance protein TetO
group_1349	hypothetical protein					group_1332	hypothetical protein
proX	Prolyl-tRNA editing protein ProX					group_1874	pheromone autoinducer 2 transporter
fabH	3-oxoacyl-[acyl-carrier-protein] synthase 3					group_3444	hypothetical protein
group_1708	Iron-sulphur cluster biosynthesis					group_1446	hypothetical protein
yvgN_3	Glyoxal reductase					group_1736	hypothetical protein
group_2638	hypothetical protein					group_2547	Putative sporulation transcription regulator WhiA
group_3093	Phosphatidylglycerophosphatase A					group_2581	hypothetical protein
group_3335	hypothetical protein					group_1832	hypothetical protein
metQ_2	putative D-methionine-binding lipoprotein MetQ precursor					group_2045	H(+)/Cl(-) exchange transporter ClcA
group_678	putative symporter YagG					group_2408	Glucose-6-phosphate 1-dehydrogenase
coaE	Dephospho-CoA kinase					group_1107	Inner membrane protein YghB
lytG_4	Muramidase-2 precursor					group_4017	Putative malate transporter YflS
tilS	tRNA(Ile)-lysidine synthase					group_1387	drug efflux system protein MdtG
brpA	Biofilm regulatory protein A precursor					pbuG	Guanine/hypoxanthine permease PbuG
aldC	Alpha-acetolactate decarboxylase					group_1268	Respiratory nitrate reductase 1 beta chain
argG	Argininosuccinate synthase					group_1284	Plasmid stabilisation system protein
group_2083	hypothetical protein					group_1855	Phd_YefM
group_2117	hypothetical protein					group_1070	Glutaminase 2
ytcD	putative HTH-type transcriptional regulator YtcD					group_1854	DNA polymerase I
group_924	hypothetical protein					immR	HTH-type transcriptional regulator ImmR
csbC	putative metabolite transport protein CsbC					group_1082	Bacillibactin exporter
group_1116	hypothetical protein					group_2342	ASCH domain protein
nfdA	N-substituted formamide deformylase precursor					group_2892	hypothetical protein
group_1408	hypothetical protein					group_168	putative ABC transporter ATP-binding protein YheS
dapE_1	putative succinyl-diaminopimelate desuccinylase					agrA	Accessory gene regulator protein A
deoB_2	Phosphopentomutase					smc_5	Chromosome partition protein Smc
pucK	Uric acid permease PucK					group_7075	hypothetical protein
limB	Limonene 1,2-monooxygenase					ppsB	Plipastatin synthase subunit B
yhdN	General stress protein 69					group_2928	hypothetical protein
group_1462	hypothetical protein					fabHA	3-oxoacyl-[acyl-carrier-protein] synthase 3 protein 1
group_1551	hypothetical protein					group_3788	hypothetical protein
group_1710	Acetyltransferase (GNAT) family protein					group_3789	hypothetical protein
group_2014	hypothetical protein					group_7001	Transposase IS200 like protein
group_2108	hypothetical protein					group_7002	hypothetical protein
ytgP	putative cell division protein YtgP					group_7003	FRG domain protein
yhjX	putative MFS-type transporter YhjX					group_7004	hypothetical protein
group_1176	Helix-turn-helix domain protein					ppsE	Phthiocerol synthesis polyketide synthase type I PpsE
adh_2	NADP-dependent isopropanol dehydrogenase					group_7006	hypothetical protein
group_1674	Matrixin					group_7007	acetyl-CoA acetyltransferase
polA	DNA polymerase I					group_7008	hypothetical protein
ackA_1	Acetate kinase					group_7009	division inhibitor protein
group_2674	Aldehyde-alcohol dehydrogenase					group_7010	Multidrug resistance protein stp
pduA_1	Propanediol utilization protein PduA					group_7130	hypothetical protein
ddrA	Diol dehydratase-reactivating factor alpha subunit					znuC	Zinc import ATP-binding protein ZnuC
pduD	Propanediol dehydratase medium subunit					group_7132	hypothetical protein
pduU	Propanediol utilization protein PduU					group_7133	putative HTH-type transcriptional regulator
sucD	Succinate-semialdehyde dehydrogenase (acetylating)					group_7134	hypothetical protein
group_3313	hypothetical protein					group_7135	DNA-binding transcriptional repressor AcrR
pduA_2	Propanediol utilization protein PduA
ccmL	Carbon dioxide concentrating mechanism protein CcmL
pduC	Propanediol dehydratase large subunit
pduB	Propanediol utilization protein PduB
gluP	Rhomboid protease GluP
nhaK_2	Sodium, potassium, lithium and rubidium/H(+) antiporter
group_4508	hypothetical protein
group_866	hypothetical protein
group_1187	Calcineurin-like phosphoesterase superfamily domain protein
group_1721	hypothetical protein
group_2090	hypothetical protein
fgs_2	Folylpolyglutamate synthase
yghB_2	Inner membrane protein YghB
group_1989	hypothetical protein
group_2611	chaperone protein HscA
adaA	Bifunctional transcriptional activator/DNA repair enzyme AdaA
group_2660	hypothetical protein
group_2670	Flavodoxin
pduV	Propanediol utilization protein PduV
iphP_1	Tyrosine-protein phosphatase precursor
pduE	Propanediol dehydratase small subunit
group_3306	hypothetical protein
yvqK_2	Cob(I)yrinic acid a,c-diamide adenosyltransferase
group_3315	hypothetical protein
pduL	Phosphate propanoyltransferase
tagE_3	putative poly(glycerol-phosphate) alpha-glucosyltransferase
bmr3_2	Multidrug resistance protein 3
glpT	Glycerol-3-phosphate transporter
citG	2-(5''-triphosphoribosyl)-3'-dephosphocoenzyme-A synthase
citC	[Citrate [pro-3S]-lyase] ligase
ydjP	AB hydrolase superfamily protein YdjP
group_3247	NAD-dependent malic enzyme
ecfA2_2	Energy-coupling factor transporter ATP-binding protein EcfA2
group_4022	Cobalt transport protein
citE	Citrate lyase subunit beta
citF	Citrate lyase alpha chain
narH	Respiratory nitrate reductase 1 beta chain
pspB	Putative phosphoserine phosphatase 2
group_2783	Calcineurin-like phosphoesterase superfamily domain protein
group_2808	Cadmium resistance transporter
csoS1C	Major carboxysome shell protein 1C
cobT	Nicotinate-nucleotide--dimethylbenzimidazole phosphoribosyltransferase
group_3526	uroporphyrinogen-III synthase
group_3532	hypothetical protein
pspA_2	Phosphoserine phosphatase 1
yflS	Putative malate transporter YflS
aam	Acylamidase
group_3506	hypothetical protein
group_3533	hypothetical protein
crcB_1	Putative fluoride ion transporter CrcB
group_2293	hypothetical protein
