# Supplementary material for: Comparative Genomics of the Herbivore Gut Symbiont Lactobacillus reuteri Reveals Genetic Diversity and Lifestyle Adaptation
Source: Front Microbiol. 2018 Jun 4;9:1151. doi: 10.3389/fmicb.2018.01151 (PMC5994480; doi:10.3389/fmicb.2018.01151)
Supplement: TABLE S5 — Pathway annotation of genes specific to Lactobacillus reuteri strains from clade C and clade A and B. [file Table_5.XLSX]

## Sheet: Sheet1
Table S5 Pathway annotation of genes specific to Lactobacillus reuteri strains from Clade C and Clade A&B
Pathway number	Pathway annotation	NO. of unique enzyme in Clade A&B	NO. of unique enzyme in Clade C
ko01100	Metabolic pathways	56	64
ko00860	Porphyrin and chlorophyll metabolism	22	0
ko01110	Biosynthesis of secondary metabolites	20	26
ko01120	Microbial metabolism in diverse environments	18	15
ko01130	Biosynthesis of antibiotics	11	22
ko02010	ABC transporters	7	6
ko01230	Biosynthesis of amino acids	6	11
ko00230	Purine metabolism	6	10
ko02020	Two-component system	5	13
ko00300	Lysine biosynthesis	5	7
ko00520	Amino sugar and nucleotide sugar metabolism	4	3
ko00220	Arginine biosynthesis	4	3
ko00250	Alanine, aspartate and glutamate metabolism	3	8
ko00791	Atrazine degradation	3	0
ko00360	Phenylalanine metabolism	2	0
ko00190	Oxidative phosphorylation	2	2
ko00550	Peptidoglycan biosynthesis	2	4
ko00620	Pyruvate metabolism	2	5
ko00770	Pantothenate and CoA biosynthesis	2	3
ko01220	Degradation of aromatic compounds	2	1
ko00270	Cysteine and methionine metabolism	2	3
ko00670	One carbon pool by folate	2	2
ko00010	Glycolysis / Gluconeogenesis	2	2
ko00350	Tyrosine metabolism	2	2
ko05120	Epithelial cell signaling in Helicobacter pylori infection	2	0
ko00460	Cyanoamino acid metabolism	1	1
ko04141	Protein processing in endoplasmic reticulum	1	0
ko05230	Central carbon metabolism in cancer	1	2
ko00410	beta-Alanine metabolism	1	2
ko05150	Staphylococcus aureus infection	1	2
ko05134	Legionellosis	1	1
ko00910	Nitrogen metabolism	1	2
ko01503	Cationic antimicrobial peptide(CAMP) resistance	1	1
ko00740	Riboflavin metabolism	1	4
ko00450	Selenocompound metabolism	1	3
ko00650	Butanoate metabolism	1	2
ko00071	Fatty acid degradation	1	1
ko00340	Histidine metabolism	1	0
ko00970	Aminoacyl-tRNA biosynthesis	1	5
ko00960	Tropane, piperidine and pyridine alkaloid biosynthesis	1	0
ko00500	Starch and sucrose metabolism	1	3
ko00471	D-Glutamine and D-glutamate metabolism	1	1
ko00622	Xylene degradation	1	0
ko00920	Sulfur metabolism	1	1
ko00120	Primary bile acid biosynthesis	1	0
ko04918	Thyroid hormone synthesis	1	0
ko00621	Dioxin degradation	1	0
ko00240	Pyrimidine metabolism	1	7
ko00362	Benzoate degradation	1	0
ko00440	Phosphonate and phosphinate metabolism	1	1
ko00052	Galactose metabolism	1	3
ko03410	Base excision repair	1	1
ko05111	Biofilm formation - Vibrio cholerae	1	1
ko00630	Glyoxylate and dicarboxylate metabolism	1	3
ko00121	Secondary bile acid biosynthesis	1	0
ko03420	Nucleotide excision repair	1	3
ko00401	Novobiocin biosynthesis	1	0
ko00400	Phenylalanine, tyrosine and tryptophan biosynthesis	1	0
ko00480	Glutathione metabolism	1	2
ko00625	Chloroalkane and chloroalkene degradation	1	1
ko00640	Propanoate metabolism	1	1
ko01523	Antifolate resistance	1	1
ko02026	Biofilm formation - Escherichia coli	1	0
ko00051	Fructose and mannose metabolism	1	1
ko04964	Proximal tubule bicarbonate reclamation	1	1
ko00760	Nicotinate and nicotinamide metabolism	1	0
ko00627	Aminobenzoate degradation	1	1
ko04922	Glucagon signaling pathway	1	1
ko00626	Naphthalene degradation	1	1
ko04727	GABAergic synapse	1	2
ko01501	beta-Lactam resistance	1	3
ko04724	Glutamatergic synapse	1	2
ko05206	MicroRNAs in cancer	1	1
ko01210	2-Oxocarboxylic acid metabolism	1	1
ko00040	Pentose and glucuronate interconversions	1	3
ko00510	N-Glycan biosynthesis	1	0
ko00790	Folate biosynthesis	0	6
ko01200	Carbon metabolism	0	5
ko02024	Quorum sensing	0	5
ko00523	Polyketide sugar unit biosynthesis	0	4
ko00521	Streptomycin biosynthesis	0	4
ko00680	Methane metabolism	0	3
ko03440	Homologous recombination	0	3
ko03430	Mismatch repair	0	3
ko00030	Pentose phosphate pathway	0	3
ko00330	Arginine and proline metabolism	0	3
ko00564	Glycerophospholipid metabolism	0	2
ko00983	Drug metabolism - other enzymes	0	2
ko03030	DNA replication	0	2
ko00260	Glycine, serine and threonine metabolism	0	2
ko00525	Acarbose and validamycin biosynthesis	0	2
ko03018	RNA degradation	0	1
ko00290	Valine, leucine and isoleucine biosynthesis	0	1
ko00720	Carbon fixation pathways in prokaryotes	0	1
ko00900	Terpenoid backbone biosynthesis	0	1
ko04113	Meiosis - yeast	0	1
ko00600	Sphingolipid metabolism	0	1
ko01212	Fatty acid metabolism	0	1
ko00730	Thiamine metabolism	0	1
ko00940	Phenylpropanoid biosynthesis	0	1
ko04122	Sulfur relay system	0	1
ko00061	Fatty acid biosynthesis	0	1
ko01040	Biosynthesis of unsaturated fatty acids	0	1
ko00333	Prodigiosin biosynthesis	0	1
ko00053	Ascorbate and aldarate metabolism	0	1
ko00780	Biotin metabolism	0	1
ko01055	Biosynthesis of vancomycin group antibiotics	0	1
ko00660	C5-Branched dibasic acid metabolism	0	1
ko00130	Ubiquinone and other terpenoid-quinone biosynthesis	0	1
ko04112	Cell cycle - Caulobacter	0	1
ko00332	Carbapenem biosynthesis	0	1
ko04217	Necroptosis	0	1
ko00603	Glycosphingolipid biosynthesis - globo and isoglobo series	0	1
ko00561	Glycerolipid metabolism	0	1
