# Supplementary material for: Comparative Genomics of the Herbivore Gut Symbiont Lactobacillus reuteri Reveals Genetic Diversity and Lifestyle Adaptation
Source: Front Microbiol. 2018 Jun 4;9:1151. doi: 10.3389/fmicb.2018.01151 (PMC5994480; doi:10.3389/fmicb.2018.01151)
Supplement: TABLE S6 — Specific genes of Lactobacillus reuteri from clade C and clade A and B. [file Table_6.XLSX]

## Sheet: Sheet1
Table S6 Specific genes of Lactobacillus reuteri from Clade C and Clade A&B.
261 elements included exclusively in "Clade A&B"			864 elements included exclusively in "Clade C"
Gene	Product		Gene	Product
pepT	Peptidase T		group_1463	hypothetical protein
nhaC_2	Na(+)/H(+) antiporter NhaC		clpC_1	ATP-dependent Clp protease ATP-binding subunit ClpC
group_1186	hypothetical protein		adiC	Arginine/agmatine antiporter
yicI	Alpha-xylosidase		group_552	putative peptidase
group_1428	type IV pilin biogenesis protein		sdhB	L-serine dehydratase, beta chain
adhE_1	Aldehyde-alcohol dehydrogenase		uvrA_2	UvrABC system protein A
mprF	Phosphatidylglycerol lysyltransferase		group_889	Farnesyl diphosphate synthase
yajL	Chaperone protein YajL		folP	Dihydropteroate synthase
panE_1	putative 2-dehydropantoate 2-reductase		emrY	putative multidrug resistance protein EmrY
group_2352	hypothetical protein		ubiB	putative protein kinase UbiB
yjeM_2	Inner membrane transporter YjeM		thiD_1	Hydroxymethylpyrimidine/phosphomethylpyrimidine kinase
group_2382	Sucrose phosphorylase		group_653	hypothetical protein
hrcA	Heat-inducible transcription repressor HrcA		group_748	Non-canonical purine NTP pyrophosphatase
lutB	Lactate utilization protein B		sulD	Bifunctional folate synthesis protein
aaxC_1	Arginine/agmatine antiporter		folE	GTP cyclohydrolase 1
pepDA_3	Dipeptidase A		group_1093	hypothetical protein
cspLA	Cold shock-like protein CspLA		priA	Primosomal protein N'
group_3171	Cytochrome b5-like Heme/Steroid binding domain protein		group_591	hypothetical protein
group_3223	hypothetical protein		group_963	type I restriction enzyme EcoKI subunit R
garB	Glutathione amide reductase		group_1620	hypothetical protein
cydB	Cytochrome bd-I ubiquinol oxidase subunit 2		group_2023	DegV domain-containing protein
sauU_2	putative sialic acid transporter		pbpF	Penicillin-binding protein 1F
amt	Ammonia channel precursor		sbcC	Nuclease SbcCD subunit C
group_1114	Cadmium resistance transporter		tyrS1	Tyrosine--tRNA ligase 1
purD	Phosphoribosylamine--glycine ligase		group_430	Bacterial membrane protein YfhO
group_1171	hypothetical protein		guaC	GMP reductase
group_1351	glutamine amidotransferase		yifK_2	putative transport protein YifK
nrnA_1	putative bifunctional oligoribonuclease and PAP phosphatase NrnA		ywqE	Tyrosine-protein phosphatase YwqE
group_1934	hypothetical protein		yjjP	Inner membrane protein YjjP
group_1973	hypothetical protein		ponA	Penicillin-binding protein 1A
cydA	Cytochrome bd ubiquinol oxidase subunit 1		maa	Maltose O-acetyltransferase
ansA	L-asparaginase 1		prfC	Peptide chain release factor 3
purN	Phosphoribosylglycinamide formyltransferase		arcD	Arginine/ornithine antiporter
dkgA	2,5-diketo-D-gluconic acid reductase A		nlhH_2	Carboxylesterase NlhH
group_986	Putative N-acetyl-LL-diaminopimelate aminotransferase		pepDA_4	Dipeptidase A
ybaN	Inner membrane protein YbaN		uvrC	UvrABC system protein C
group_1110	Xylose isomerase-like TIM barrel		group_2564	UDP-N-acetylmuramate--L-alanine ligase
purH	Bifunctional purine biosynthesis protein PurH		menE	2-succinylbenzoate--CoA ligase
group_1517	hypothetical protein		tagE_4	putative poly(glycerol-phosphate) alpha-glucosyltransferase
leuS	Leucine--tRNA ligase		crcB_3	Putative fluoride ion transporter CrcB
lepA	Elongation factor 4		folB	Dihydroneopterin aldolase
group_2531	hypothetical protein		araD	L-ribulose-5-phosphate 4-epimerase
group_637	hypothetical protein		group_4035	CsbD-like protein
gspA	General stress protein A		group_1065	Bacterial membrane protein YfhO
mnaA_2	UDP-N-acetylglucosamine 2-epimerase		dapE_2	putative succinyl-diaminopimelate desuccinylase
cbh	Choloylglycine hydrolase		group_1401	Cupin domain protein
penA	Penicillin-binding protein 2B		ygcS	Inner membrane metabolite transport protein YgcS
group_2391	hypothetical protein		group_1711	hypothetical protein
uvrA_1	UvrABC system protein A		proA	Gamma-glutamyl phosphate reductase
group_3224	hypothetical protein		malP	Maltose phosphorylase
yhaO	putative metallophosphoesterase YhaO		nox_4	NADH oxidase
hmuV	putative ABC transporter ATP-binding protein		mnmG	tRNA uridine 5-carboxymethylaminomethyl modification enzyme MnmG
clcA_1	H(+)/Cl(-) exchange transporter ClcA		clcA_2	H(+)/Cl(-) exchange transporter ClcA
group_1433	N-acetyldiaminopimelate deacetylase		asnB	Asparagine synthetase [glutamine-hydrolyzing] 1
group_1958	multidrug efflux system subunit MdtA		group_805	putative ABC transporter ATP-binding protein
gntP	High-affinity gluconate transporter		group_1327	hypothetical protein
group_468	L,D-transpeptidase catalytic domain		baeS	Signal transduction histidine-protein kinase BaeS
fieF	Ferrous-iron efflux pump FieF		ywaC	GTP pyrophosphokinase YwaC
nhaC_1	Na(+)/H(+) antiporter NhaC		group_2471	HD domain protein
group_1594	Putative peptidoglycan binding domain protein		mprA	Response regulator MprA
group_1637	hypothetical protein		citD	Citrate lyase acyl carrier protein
group_1819	hypothetical protein		hxlR_1	HTH-type transcriptional activator HxlR
yocH	Cell wall-binding protein YocH precursor		group_1602	cytoplasmic glycerophosphodiester phosphodiesterase
fic	Adenosine monophosphate-protein transferase NmFic		group_1868	Multidrug export protein EmrB
topA	DNA topoisomerase 1		group_3051	Acetyltransferase (GNAT) family protein
dapH	2,3,4,5-tetrahydropyridine-2,6-dicarboxylate N-acetyltransferase		group_3101	hypothetical protein
gspE	Putative type II secretion system protein E		fliA	RNA polymerase sigma factor FliA
group_3095	hypothetical protein		proX_2	Prolyl-tRNA editing protein ProX
macB_2	Macrolide export ATP-binding/permease protein MacB		urdA	Urocanate reductase precursor
macB_1	Macrolide export ATP-binding/permease protein MacB		group_1599	Major Facilitator Superfamily protein
catM	HTH-type transcriptional regulator CatM		group_3350	hypothetical protein
ccpA_2	Catabolite control protein A		sbcD	Nuclease SbcCD subunit D
group_987	hypothetical protein		group_483	HTH-type transcriptional regulator LacR
nagB	Glucosamine-6-phosphate deaminase		nox_2	NADH oxidase
group_1259	phosphatidylglycerophosphatase B		zntB	Zinc transport protein ZntB
lysA	Diaminopimelate decarboxylase		group_1960	Putative glutamine amidotransferase
patA_1	Putative N-acetyl-LL-diaminopimelate aminotransferase		tetO	Tetracycline resistance protein TetO
yheS_2	putative ABC transporter ATP-binding protein YheS		group_2545	glmZ(sRNA)-inactivating NTPase
group_1549	hypothetical protein		hisS_1	Histidine--tRNA ligase
group_1582	putative acyltransferase		group_3534	hypothetical protein
metN	Methionine import ATP-binding protein MetN		group_437	hypothetical protein
artQ_2	Arginine transport system permease protein ArtQ		hdcA	Histidine decarboxylase proenzyme
comC	Type 4 prepilin-like proteins leader peptide-processing enzyme		group_5528	Arginine/agmatine antiporter
glmM	Phosphoglucosamine mutase		group_577	hypothetical protein
group_3090	hypothetical protein		group_1152	ATP-dependent DNA helicase RecQ
cdaR	carbohydrate diacid transcriptional activator CdaR		ymfD	drug efflux system protein MdtG
oxc	putative oxalyl-CoA decarboxylase		rbsK_2	Ribokinase
group_927	Dipeptidase A		group_2156	hypothetical protein
tgt	Queuine tRNA-ribosyltransferase		gmuR	HTH-type transcriptional regulator GmuR
yjmC	putative oxidoreductase YjmC		addA	ATP-dependent helicase/nuclease subunit A
yvbK	putative N-acetyltransferase YvbK		irtB	putative ABC transporter ATP-binding protein
group_166	putative ABC transporter ATP-binding protein		group_1414	2-oxoglutaramate amidase
group_2109	hypothetical protein		group_701	HTH-type transcriptional regulator GltC
group_2116	hypothetical protein		group_1419	Putative penicillin-binding protein PbpX
group_2430	Branched-chain amino acid transport protein (AzlD)		group_1450	Carbamoyl-phosphate synthase small chain
group_3075	Branched-chain amino acid transport system 2 carrier protein		group_1736	hypothetical protein
lacZ	Beta-galactosidase LacZ		rfbC	dTDP-4-dehydrorhamnose 3,5-epimerase
nfrA1	FMN reductase (NADPH)		strL	dTDP-4-dehydrorhamnose reductase
group_807	Acetyltransferase (GNAT) family protein		ribBA	Riboflavin biosynthesis protein RibBA
group_1004	Muramidase-2 precursor		group_2498	RNA polymerase sigma factor SigA
group_1257	hypothetical protein		group_2547	Putative sporulation transcription regulator WhiA
narG	Respiratory nitrate reductase 1 alpha chain		gntT_2	High-affinity gluconate transporter
nreC_2	Oxygen regulatory protein NreC		ribH	6,7-dimethyl-8-ribityllumazine synthase
mobB	Molybdopterin-guanine dinucleotide biosynthesis adapter protein		group_764	D-lactate dehydrogenase
preA	NAD-dependent dihydropyrimidine dehydrogenase subunit PreA		group_1081	Exo-glucosaminidase LytG precursor
mobA	molybdopterin-guanine dinucleotide biosynthesis protein MobA		group_1188	Calcineurin-like phosphoesterase superfamily domain protein
xylB_3	Xylulose kinase		group_1235	Phage terminase large subunit
glcU_1	Glucose uptake protein GlcU		group_1239	Phage Mu protein F like protein
group_4513	Putative phosphatase		rmlA	Glucose-1-phosphate thymidylyltransferase
tag	DNA-3-methyladenine glycosylase 1		bmr3	Multidrug resistance protein 3
ywnH_2	Putative phosphinothricin acetyltransferase YwnH		group_1539	Lysine-specific permease
group_2277	ThiS family protein		group_1770	hypothetical protein
hemL	Glutamate-1-semialdehyde 2,1-aminomutase		group_1832	hypothetical protein
hemB	Delta-aminolevulinic acid dehydratase		xerD_3	site-specific tyrosine recombinase XerD
cbiH	Cobalt-precorrin-3B C(17)-methyltransferase		group_2176	hypothetical protein
group_2743	hypothetical protein		group_2408	Glucose-6-phosphate 1-dehydrogenase
group_2951	hypothetical protein		group_3016	hypothetical protein
group_3317	hypothetical protein		group_313	hypothetical protein
group_403	hypothetical protein		group_3251	putative hydrolase YutF
group_4490	L-2-hydroxyisocaproate dehydrogenase		group_555	hypothetical protein
tesE	2-hydroxyhexa-2,4-dienoate hydratase		group_767	hypothetical protein
glsA	Glutaminase		tipA	HTH-type transcriptional activator TipA
group_1447	hypothetical protein		ppsA	Phosphoenolpyruvate synthase
group_1458	hypothetical protein		pgaC_2	Poly-beta-1,6-N-acetyl-D-glucosamine synthase
xylB_4	Aryl-alcohol dehydrogenase		group_1773	Transglycosylase SLT domain protein
group_357	cytosine permease		group_2791	hypothetical protein
group_3852	hypothetical protein		rmlB_2	dTDP-glucose 4,6-dehydratase
ogt	Methylated-DNA--protein-cysteine methyltransferase		group_4541	GtrA-like protein
group_495	Competence protein CoiA-like family protein		group_493	Competence protein CoiA-like family protein
ygaZ_2	AzlC protein		group_1005	N-acetylmuramoyl-L-alanine amidase domain-containing protein precursor
group_1589	Carboxymuconolactone decarboxylase family protein		group_1345	hypothetical protein
group_2093	hypothetical protein		group_1465	Helix-turn-helix domain protein
group_3227	hypothetical protein		group_1644	FeS cluster assembly protein SufB
group_3998	GtrA-like protein		group_1712	hypothetical protein
group_1456	EAL domain protein		group_1815	hypothetical protein
whiA	Putative sporulation transcription regulator WhiA		group_1841	hypothetical protein
immR_1	HTH-type transcriptional regulator ImmR		group_186	putative hemoglobin and hemoglobin-haptoglobin-binding protein 3 precursor
yutF	putative hydrolase YutF		group_218	Tetracycline resistance protein TetO
lysN_2	2-aminoadipate transaminase		group_2448	Inosine-5'-monophosphate dehydrogenase
group_5310	phosphoglycerate mutase		hin	DNA-invertase hin
yhcR	Endonuclease YhcR precursor		group_2785	hypothetical protein
group_603	Putative transposase DNA-binding domain protein		group_2807	hypothetical protein
yvyI	Putative mannose-6-phosphate isomerase YvyI		group_421	hypothetical protein
group_1503	hypothetical protein		group_5653	hypothetical protein
nikMN	Fused nickel transport protein NikMN		pbuG	Guanine/hypoxanthine permease PbuG
ureI	Acid-activated urea channel		group_1381	Glutaminase
group_2101	Bacterial low temperature requirement A protein (LtrA)		group_1830	Phage head-tail joining protein
azr_1	FMN-dependent NADPH-azoreductase		group_1840	hypothetical protein
hemA_1	Glutamyl-tRNA reductase		group_2281	hypothetical protein
sirC	Precorrin-2 dehydrogenase		group_2282	Phage gp6-like head-tail connector protein
cbiL	Cobalt-precorrin-2 C(20)-methyltransferase		group_2283	Caudovirus prohead protease
group_2667	cobalamin biosynthesis protein CbiG		group_2307	hypothetical protein
cbiT	putative cobalt-precorrin-6Y C(15)-methyltransferase [decarboxylating]		group_2537	DNA utilization protein GntX
cbiE	putative cobalt-precorrin-6Y C(5)-methyltransferase		group_2782	Putative glutamine amidotransferase
nrgA	Ammonium transporter NrgA		group_2790	Phage gp6-like head-tail connector protein
cbiO	Cobalt import ATP-binding protein CbiO		group_2861	Phage minor structural protein GP20
cbiQ	Cobalt transport protein CbiQ		group_2955	hypothetical protein
group_3309	cobalt-precorrin-6A synthase		group_2956	Phage portal protein
cbiC	Cobalt-precorrin-8X methylmutase		group_2957	Phage Terminase
group_39	Transposase		group_2958	Phage terminase, small subunit
group_425	Bacterial transcription activator, effector binding domain		group_4319	putative type I restriction enzymeP M protein
cbiM	Cobalt transport protein CbiM precursor		steT_1	Serine/threonine exchanger SteT
cbiF	Cobalt-precorrin-4 C(11)-methyltransferase		group_658	Bacitracin export permease protein BceB
group_772	hypothetical protein		group_736	Phage-related minor tail protein
yjiR	putative HTH-type transcriptional regulator YjiR		group_1431	Diaminopimelate decarboxylase
group_1031	LysM domain protein		group_1627	Arginine transport system permease protein ArtQ
group_1516	hypothetical protein		group_1881	Methionine aminopeptidase 1
group_2680	site-specific tyrosine recombinase XerC		group_1900	hypothetical protein
group_2811	hypothetical protein		group_2172	Helix-turn-helix
group_3286	hypothetical protein		group_2396	Inner membrane ABC transporter permease protein YdcV
group_3465	Bacterial lipoprotein		group_2620	Glutathione-regulated potassium-efflux system protein KefC
cynR_2	HTH-type transcriptional regulator CynR		group_2694	hypothetical protein
group_3535	hypothetical protein		group_3622	Phage tail protein
group_362	Type I phosphodiesterase / nucleotide pyrophosphatase		group_446	Plasmid pRiA4b ORF-3-like protein
Int-Tn	Transposase from transposon Tn916		group_467	Putative peptidoglycan binding domain protein
group_1073	putative hemoglobin and hemoglobin-haptoglobin-binding protein 3 precursor		group_5814	hypothetical protein
group_2546	glmZ(sRNA)-inactivating NTPase		group_5889	hypothetical protein
group_2778	hypothetical protein		lyc	Autolytic lysozyme
group_2801	5-methyltetrahydropteroyltriglutamate--homocysteine methyltransferase		group_640	DNA-3-methyladenine glycosylase 1
group_3048	hypothetical protein		group_755	Alpha/beta hydrolase family protein
mrr_1	Mrr restriction system protein		group_904	Bifunctional autolysin precursor
patB	Cystathionine beta-lyase PatB		group_1030	LysM domain protein
pncB2_2	Nicotinate phosphoribosyltransferase pncB2		group_1435	Putative N-acetyl-LL-diaminopimelate aminotransferase
group_3476	ADP-ribosylglycohydrolase		group_1870	NAD-dependent dihydropyrimidine dehydrogenase subunit PreA
group_3479	hypothetical protein		group_2557	Phosphoglucosamine mutase
cobU	Bifunctional adenosylcobalamin biosynthesis protein CobU		nagC	N-acetylglucosamine repressor
hemC	Porphobilinogen deaminase		stp_2	hypothetical protein
cobQ	Cobyric acid synthase		group_2650	Prophage endopeptidase tail
nasF	Uroporphyrinogen-III C-methyltransferase		group_2852	hypothetical protein
cobK	Precorrin-6A reductase		group_2880	PD-(D/E)XK nuclease superfamily protein
group_3595	N-carbamoylsarcosine amidase		brnQ_1	Branched-chain amino acid transport system 2 carrier protein
group_3882	hypothetical protein		group_3201	Xylulose kinase
group_40	hypothetical protein		group_3245	L-lactate dehydrogenase
ureA	Urease subunit gamma		group_3440	Sorbitol operon regulator
group_5359	bifunctional nicotinamide mononucleotide adenylyltransferase/ADP-ribose pyrophosphatase		group_3620	Phage portal protein, SPP1 Gp6-like
group_5389	hypothetical protein		group_3908	hypothetical protein
kynB	Kynurenine formamidase		toxA_1	Peptidase family M23
group_5508	hypothetical protein		group_4290	Putative phosphatase
cobS	Cobalamin synthase		group_5071	hypothetical protein
cbiN	Cobalt transport protein CbiN		group_5072	hypothetical protein
cbiK	Sirohydrochlorin cobaltochelatase		group_731	hypothetical protein
group_5519	cobalamin biosynthesis protein		group_940	hypothetical protein
cobB_1	Cobyrinic acid A,C-diamide synthase		ripB	Peptidoglycan endopeptidase RipB precursor
cobD	Threonine-phosphate decarboxylase		group_1339	hypothetical protein
yvqK_1	Cob(I)yrinic acid a,c-diamide adenosyltransferase		group_1432	N-acetyldiaminopimelate deacetylase
group_1461	5-amino-6-(5-phosphoribosylamino)uracil reductase		group_1532	Peptidase family M23
group_2800	Integrase core domain protein		group_1610	Methionine import ATP-binding protein MetN
group_3517	YSIRK type signal peptide		group_1829	Phage tail protein
group_5353	hypothetical protein		group_1899	hypothetical protein
group_5360	Permease for cytosine/purines, uracil, thiamine, allantoin		agrA_3	Accessory gene regulator protein A
ydjH	putative sugar kinase YdjH		tnpR	Transposon gamma-delta resolvase
yybR_1	putative HTH-type transcriptional regulator YybR		group_2479	CBS domain protein
group_5363	DNA utilization protein GntX		group_2508	DNA topoisomerase 1
pbpX_1	Putative penicillin-binding protein PbpX		group_2567	L-ribulose-5-phosphate 4-epimerase
group_5372	hypothetical protein		group_2588	2,3,4,5-tetrahydropyridine-2,6-dicarboxylate N-acetyltransferase
group_5373	hypothetical protein		group_2792	Phage protein
group_5390	hypothetical protein		group_2876	hypothetical protein
lexA_2	LexA repressor		group_3449	Putative membrane protein insertion efficiency factor
group_5445	hypothetical protein		group_3600	hypothetical protein
fixK_2	Nitrogen fixation regulation protein FixK		group_526	Extracellular matrix-binding protein ebh precursor
group_5523	hypothetical protein		group_5877	hypothetical protein
group_5524	hypothetical protein		group_776	putative HTH-type transcriptional regulator YjiR
group_5525	hypothetical protein		carB_3	Carbamoyl-phosphate synthase large chain
group_5530	hypothetical protein		group_903	Folylpolyglutamate synthase
group_5531	hypothetical protein		group_937	hypothetical protein
group_5532	hypothetical protein		group_1067	Glutaminase 2
group_5533	Glucose-6-phosphate 1-dehydrogenase		group_1266	Respiratory nitrate reductase 1 alpha chain
group_950	Membrane transport protein		group_1372	H(+)/Cl(-) exchange transporter ClcA
group_1776	Gram positive anchor		deoB_4	Phosphopentomutase
budC	Diacetyl reductase [(S)-acetoin forming]		group_1704	hypothetical protein
crcB_2	Putative fluoride ion transporter CrcB		group_1822	Oxygen regulatory protein NreC
hsdR	Type-1 restriction enzyme R protein		group_2048	hypothetical protein
higA-1	Antitoxin HigA-1		pgdA	hypothetical protein
group_4042	HTH-type transcriptional regulator GmuR		group_2092	hypothetical protein
group_4542	hypothetical protein		group_2342	ASCH domain protein
doc	Toxin Doc		group_2648	ThiS family protein
group_5589	hypothetical protein		group_2773	Phage head-tail joining protein
group_123	Integrase core domain protein		group_2892	hypothetical protein
group_1473	hypothetical protein		wfgD	UDP-Glc:alpha-D-GlcNAc-diphosphoundecaprenol beta-1,3-glucosyltransferase WfgD
ureB	Urease subunit beta		group_2917	Phage Terminase
higB-1	Toxin HigB-1		group_315	hypothetical protein
ureC	Urease subunit alpha		yjmB	putative symporter YjmB
lipL	Lipoyl-[GcvH]:protein N-lipoyltransferase		group_3353	Lipoyl-[GcvH]:protein N-lipoyltransferase
group_1542	Integrase core domain protein		group_3379	hypothetical protein
group_1640	Type I restriction modification DNA specificity domain protein		group_339	UDP-galactopyranose mutase
group_1953	tRNA uridine 5-carboxymethylaminomethyl modification enzyme MnmG		group_3450	Phage portal protein
group_2472	HD domain protein		group_3451	Phage gp6-like head-tail connector protein
group_3039	Transposase		pnuC	Nicotinamide riboside transporter PnuC
mutT	8-oxo-dGTP diphosphatase		csbC_1	putative metabolite transport protein CsbC
group_3606	hypothetical protein		group_4292	hypothetical protein
group_4271	putative type I restriction enzymeP M protein		xylA	Xylose isomerase
group_1242	Type I restriction modification DNA specificity domain protein		group_445	ComEC family competence protein
group_2433	Asparagine synthetase [glutamine-hydrolyzing] 1		group_5219	hypothetical protein
group_3204	hypothetical protein		group_5220	Phage terminase, small subunit
group_3571	Bacterial low temperature requirement A protein (LtrA)		group_6123	Putative O-antigen transporter
group_3612	hypothetical protein		oxc_1	Oxalyl-CoA decarboxylase
group_5747	Acyltransferase family protein		group_1016	hypothetical protein
sorC	Sorbitol operon regulator		crp	DNA-binding transcriptional dual regulator Crp
ldh_3	L-lactate dehydrogenase		group_1163	Ribosomal RNA small subunit methyltransferase F
yfkJ_1	Low molecular weight protein-tyrosine-phosphatase YfkJ		group_1189	Diaminopimelate epimerase
group_87	hypothetical protein		group_1543	YSIRK type signal peptide
			group_1759	Levansucrase precursor
			group_188	hypothetical protein
			group_1963	GMP reductase
			group_2158	hypothetical protein
			group_2167	Autolytic lysozyme
			group_2238	Phage tail protein
			group_2314	Penicillin-binding protein 2B
			group_2544	UvrABC system protein A
			group_2729	Integrase core domain protein
			polA_1	DNA polymerase I, thermostable
			group_2769	PD-(D/E)XK nuclease superfamily protein
			group_2894	hypothetical protein
			arsC2	Arsenate-mycothiol transferase ArsC2
			group_3380	Queuine tRNA-ribosyltransferase
			group_364	Type I phosphodiesterase / nucleotide pyrophosphatase
			group_3657	N-glycosyltransferase
			group_3697	metallo-beta-lactamase/flavodoxin domain-containing protein
			group_4848	Methylated-DNA--protein-cysteine methyltransferase
			group_4926	hypothetical protein
			group_5247	VRR-NUC domain protein
			group_559	23S rRNA (uracil-C(5))-methyltransferase RlmCD
			group_624	hypothetical protein
			group_6366	hypothetical protein
			group_887	putative amino acid permease YhdG
			group_1054	antitoxin HipB
			group_1095	hypothetical protein
			udp	Uridine phosphorylase
			chbR	HTH-type transcriptional regulator ChbR
			ripA	Peptidoglycan endopeptidase RipA precursor
			group_1849	Glutamine synthetase
			group_1865	Leucine--tRNA ligase
			group_2019	Alpha-galactosidase
			xerD_4	Tyrosine recombinase XerD
			group_2244	Elongation factor 4
			group_2532	hypothetical protein
			group_2550	putative transport protein YifK
			group_2813	hypothetical protein
			group_2818	MucBP domain protein
			group_2897	hypothetical protein
			group_2899	hypothetical protein
			group_2988	hypothetical protein
			group_3113	hypothetical protein
			group_413	hypothetical protein
			group_482	Beta-galactosidase LacZ
			group_6060	ATP-dependent helicase HepA
			group_642	putative transport protein HsrA
			group_652	Sulfite exporter TauE/SafE
			group_655	SkfA peptide export ATP-binding protein SkfE
			group_684	General stress protein A
			mnaA_3	UDP-N-acetylglucosamine 2-epimerase
			group_894	Putative N-acetyl-LL-diaminopimelate aminotransferase
			group_1044	H(+)/Cl(-) exchange transporter ClcA
			group_1101	hypothetical protein
			alsS_1	Acetolactate synthase
			group_1369	Bifunctional purine biosynthesis protein PurH
			group_1684	putative bifunctional oligoribonuclease and PAP phosphatase NrnA
			cwlS_1	D-gamma-glutamyl-meso-diaminopimelic acid endopeptidase CwlS precursor
			group_2006	DNA polymerase III subunit alpha
			group_2059	Cytochrome bd-I ubiquinol oxidase subunit 1
			group_2091	hypothetical protein
			group_2349	hypothetical protein
			pemK	mRNA interferase PemK
			group_2896	hypothetical protein
			group_2898	Minor capsid protein
			group_2903	hypothetical protein
			group_320	hypothetical protein
			group_3423	ERF superfamily protein
			group_3424	hypothetical protein
			ssb_2	Single-stranded DNA-binding protein ssb
			group_3426	hypothetical protein
			group_3432	Phage capsid family protein
			group_3656	putative glycosyltransferase EpsJ
			group_3659	HNH endonuclease
			group_3662	hypothetical protein
			group_3664	hypothetical protein
			group_3665	hypothetical protein
			group_3666	Phage portal protein, SPP1 Gp6-like
			group_3667	hypothetical protein
			group_369	hypothetical protein
			group_3692	Putative phosphinothricin acetyltransferase YwnH
			gshAB_3	Glutathione biosynthesis bifunctional protein GshAB
			group_435	2-succinylbenzoate--CoA ligase
			group_444	ComEC family competence protein
			group_4664	hypothetical protein
			group_5047	hypothetical protein
			group_5153	hypothetical protein
			group_5154	hypothetical protein
			group_5155	RNA polymerase factor sigma-70
			group_585	hypothetical protein
			group_6059	hypothetical protein
			group_6124	Putative glycosyltransferase EpsH
			group_6125	hypothetical protein
			group_6126	Capsular polysaccharide type 8 biosynthesis protein cap8A
			group_6127	hypothetical protein
			group_6128	ATP synthase subunits region ORF 6
			group_6267	hypothetical protein
			luxA	Alkanal monooxygenase alpha chain
			group_687	LysR substrate binding domain protein
			group_1018	hypothetical protein
			group_1160	Pyrimidine-specific ribonucleoside hydrolase RihA
			group_1346	Multidrug export protein MepA
			group_1382	Dipeptidase A
			group_1480	hypothetical protein
			group_1481	Phage regulatory protein Rha (Phage_pRha)
			group_163	MucBP domain protein
			group_167	putative ABC transporter ATP-binding protein YheS
			bca_3	C protein alpha-antigen precursor
			group_1877	pheromone autoinducer 2 transporter
			group_189	YSIRK type signal peptide
			group_1905	Fused nickel transport protein NikMN
			group_1980	Helicase IV
			group_220	MucBP domain protein
			group_2356	Inner membrane transporter YjeM
			group_2491	Heat-inducible transcription repressor HrcA
			group_2540	Lactate utilization protein B
			group_2563	Arginine/agmatine antiporter
			group_2789	hypothetical protein
			group_2849	Tyrosine recombinase XerC
			group_3250	EcoKI restriction-modification system protein HsdS
			group_3319	hypothetical protein
			group_3325	Helix-turn-helix
			group_3545	hypothetical protein
			group_360	cytosine permease
			dpnA_2	Modification methylase DpnIIB
			group_3653	hypothetical protein
			group_3654	hypothetical protein
			group_3655	Phage capsid family protein
			group_3658	hypothetical protein
			group_3660	hypothetical protein
			group_3661	hypothetical protein
			group_3663	Minor capsid protein from bacteriophage
			group_3670	putative acyltransferase
			yjaB	putative N-acetyltransferase YjaB
			group_3672	Phage capsid family protein
			group_3673	Phage portal protein
			group_3674	Phage Terminase
			group_3675	Phage head-tail joining protein
			group_3676	hypothetical protein
			group_3678	hypothetical protein
			group_3679	hypothetical protein
			group_3680	hypothetical protein
			group_3681	LexA repressor
			group_3682	Host cell surface-exposed lipoprotein
			group_3685	Ribbon-helix-helix protein, copG family
			group_3688	Helix-turn-helix
			group_3689	hypothetical protein
			group_3690	hypothetical protein
			group_3691	YheO-like PAS domain protein
			group_3693	hypothetical protein
			group_3694	Putative prophage phiRv2 integrase
			group_3695	hypothetical protein
			inlJ	Internalin-J precursor
			group_3700	hypothetical protein
			group_3701	SpoVT / AbrB like domain protein
			group_3702	Glycosyl hydrolases family 25
			group_3708	hypothetical protein
			group_3710	Bacterial Ig-like domain (group 2)
			group_3712	hypothetical protein
			group_3715	hypothetical protein
			group_551	hypothetical protein
			group_6149	hypothetical protein
			group_6150	YcfA-like protein
			group_6218	hypothetical protein
			group_6219	Phage gp6-like head-tail connector protein
			group_6223	hypothetical protein
			group_6226	Ribbon-helix-helix protein, copG family
			group_6263	hypothetical protein
			group_6264	hypothetical protein
			group_6266	hypothetical protein
			group_6275	Arc-like DNA binding domain protein
			group_6276	hypothetical protein
			group_6286	HTH-type transcriptional regulator ImmR
			sdhA_2	L-serine dehydratase, alpha chain
			sdhB_2	L-serine dehydratase, beta chain
			group_6309	hypothetical protein
			serS_2	Serine--tRNA ligase
			group_6356	hypothetical protein
			group_6382	Phage regulatory protein Rha (Phage_pRha)
			group_6383	hypothetical protein
			group_6405	toxin MazF
			group_747	NusB family protein
			group_1035	Phage terminase large subunit
			group_1102	KAP family P-loop domain protein
			group_1154	hypothetical protein
			group_1197	Carbamoyl-phosphate synthase large chain
			purL_2	Phosphoribosylformylglycinamidine synthase 2
			group_1482	Phage regulatory protein Rha (Phage_pRha)
			group_1533	hypothetical protein
			group_1548	Urease accessory protein UreD
			group_1560	hypothetical protein
			group_1570	Na(+)/H(+) antiporter NhaC
			group_158	hypothetical protein
			group_1631	Argininosuccinate lyase 1
			group_165	hypothetical protein
			adhE_2	Aldehyde-alcohol dehydrogenase
			group_1694	D-lactate dehydrogenase
			group_1771	hypothetical protein
			group_1772	hypothetical protein
			group_1895	Phosphatidylglycerol lysyltransferase
			group_1951	putative oxidoreductase/MSMEI_2347
			purA_2	Adenylosuccinate synthetase
			purA_3	Adenylosuccinate synthetase
			group_1981	Helicase IV
			group_2177	hypothetical protein
			group_2190	hypothetical protein
			group_2193	hypothetical protein
			group_2239	hypothetical protein
			ureF_2	Urease accessory protein UreF
			pyrB_1	Aspartate carbamoyltransferase
			codA_2	Cytosine deaminase
			group_2621	Sodium/hydrogen exchanger family protein
			group_2728	hypothetical protein
			group_2796	Tyrosine recombinase XerC
			group_2797	hypothetical protein
			glf_2	UDP-galactopyranose mutase
			group_3487	hypothetical protein
			group_3668	hypothetical protein
			group_3669	hypothetical protein
			group_3677	hypothetical protein
			group_3683	hypothetical protein
			group_3686	hypothetical protein
			group_3687	hypothetical protein
			group_3706	hypothetical protein
			group_3707	hypothetical protein
			group_3713	hypothetical protein
			group_3714	hypothetical protein
			group_428	High-affinity gluconate transporter
			group_469	hypothetical protein
			ebh_2	Extracellular matrix-binding protein ebh precursor
			group_554	hypothetical protein
			group_6043	hypothetical protein
			group_6044	hypothetical protein
			strH_1	Beta-N-acetylhexosaminidase precursor
			group_6046	hypothetical protein
			group_6047	hypothetical protein
			group_6048	hypothetical protein
			group_6049	Transposase
			group_6050	Integrase core domain protein
			group_6051	Divergent AAA domain protein
			group_6052	hypothetical protein
			group_6053	hypothetical protein
			group_6054	hypothetical protein
			mboIIM	Modification methylase MboII
			dpnA_1	Modification methylase DpnIIB
			group_6057	ski2-like helicase
			group_6058	hypothetical protein
			group_6062	ATP-dependent Clp protease proteolytic subunit 1
			group_6063	Holin family protein
			group_6064	hypothetical protein
			group_6065	hypothetical protein
			group_6066	CAAX amino terminal protease self- immunity
			group_6067	hypothetical protein
			group_6068	Demethylmenaquinone methyltransferase
			group_6069	hypothetical protein
			group_6070	hypothetical protein
			group_6071	YSIRK type signal peptide
			group_6072	MucBP domain protein
			group_6073	YSIRK type signal peptide
			group_6074	hypothetical protein
			group_6075	Phosphoribosylglycinamide formyltransferase
			group_6076	hypothetical protein
			sulD_1	Bifunctional folate synthesis protein
			group_6078	hypothetical protein
			group_6079	putative metallophosphoesterase YhaO
			group_6080	hypothetical protein
			group_6081	putative poly(glycerol-phosphate) alpha-glucosyltransferase
			group_6082	hypothetical protein
			group_6083	hypothetical protein
			group_6084	MucBP domain protein
			group_6085	hypothetical protein
			group_6086	putative inner membrane protein
			ynjE	Thiosulfate sulfurtransferase YnjE precursor
			group_6088	hypothetical protein
			group_6089	Sulfite exporter TauE/SafE
			group_6090	hypothetical protein
			tusA	Sulfurtransferase TusA
			group_6092	putative inner membrane protein
			selA	L-seryl-tRNA(Sec) selenium transferase
			csdA	Cysteine desulfurase CsdA
			selB	Selenocysteine-specific elongation factor
			group_6096	hypothetical protein
			group_6097	SirA-like protein
			selD	Selenide, water dikinase
			group_6099	Sulfite exporter TauE/SafE
			group_6100	Proline racemase
			prdA_3	D-proline reductase proprotein PrdA
			prdA_2	D-proline reductase proprotein PrdA
			prdB_2	D-proline reductase subunit gamma
			prdB_1	D-proline reductase subunit gamma
			group_6105	hypothetical protein
			prdA_1	D-proline reductase proprotein PrdA
			pepIP	Proline iminopeptidase
			dtpT_3	Di-/tripeptide transporter
			dtpT_2	Di-/tripeptide transporter
			dtpT_1	Di-/tripeptide transporter
			rnfC	Electron transport complex protein RnfC
			group_6112	hypothetical protein
			group_6113	Xylose isomerase-like TIM barrel
			group_6114	Sortase family protein
			group_6115	Putative NrdI-like protein
			group_6116	hypothetical protein
			group_6117	HTH-type transcriptional regulator ImmR
			fpaP_2	Proline iminopeptidase
			fpaP_1	Proline iminopeptidase
			puuP_2	Putrescine importer PuuP
			puuP_1	Putrescine importer PuuP
			group_6122	hypothetical protein
			group_6129	hypothetical protein
			group_6130	hypothetical protein
			group_6131	hypothetical protein
			group_6132	hypothetical protein
			group_6133	hypothetical protein
			group_6134	hypothetical protein
			group_6135	hypothetical protein
			group_6136	gp58-like protein
			group_6137	Chromosome partition protein Smc
			group_6138	Phage major tail protein
			group_6139	hypothetical protein
			group_6140	hypothetical protein
			group_6141	hypothetical protein
			group_6142	Phage gp6-like head-tail connector protein
			group_6143	Phage capsid family protein
			clpP1_2	ATP-dependent Clp protease proteolytic subunit 1
			group_6145	Phage portal protein
			group_6146	hypothetical protein
			group_6147	Phage Terminase
			group_6148	Phage terminase, small subunit
			group_6151	Cell wall-binding protein YocH precursor
			group_6152	Cytochrome bd-I ubiquinol oxidase subunit 2
			group_6153	L-2,4-diaminobutyrate decarboxylase
			group_6154	Glutamate/gamma-aminobutyrate antiporter
			group_6155	hypothetical protein
			group_6156	hypothetical protein
			group_6157	hypothetical protein
			group_6158	Glycosyl hydrolases family 25
			mazE	Antitoxin MazE
			group_6160	B3/4 domain protein
			bglB	Thermostable beta-glucosidase B
			group_6162	hypothetical protein
			group_6163	hypothetical protein
			group_6164	Phage portal protein
			group_6165	hypothetical protein
			group_6166	hypothetical protein
			group_6167	HNH endonuclease
			group_6168	hypothetical protein
			group_6169	hypothetical protein
			group_6170	hypothetical protein
			group_6171	hypothetical protein
			group_6172	hypothetical protein
			group_6173	Phage tail protein
			group_6174	Prophage endopeptidase tail
			group_6176	Bacteriophage Gp15 protein
			group_6177	hypothetical protein
			group_6178	hypothetical protein
			group_6179	Minor capsid protein
			group_6180	Phage minor capsid protein 2
			group_6181	Terminase small subunit
			group_6182	hypothetical protein
			group_6183	hypothetical protein
			group_6184	hypothetical protein
			group_6185	hypothetical protein
			group_6186	hypothetical protein
			group_6187	hypothetical protein
			group_6188	hypothetical protein
			group_6189	hypothetical protein
			group_6191	hypothetical protein
			pezA	Antitoxin PezA
			xre_1	HTH-type transcriptional regulator Xre
			group_6194	hypothetical protein
			group_6195	hypothetical protein
			group_6196	hypothetical protein
			group_6197	hypothetical protein
			group_6198	hypothetical protein
			group_6199	hypothetical protein
			group_6200	ABC transporter substrate binding protein
			strH_2	Beta-N-acetylhexosaminidase precursor
			group_6202	hypothetical protein
			group_6203	hypothetical protein
			bca_1	C protein alpha-antigen precursor
			bca_2	C protein alpha-antigen precursor
			group_6206	MucBP domain protein
			group_6207	Molybdopterin-guanine dinucleotide biosynthesis adapter protein
			group_6208	molybdopterin-guanine dinucleotide biosynthesis protein MobA
			group_6209	hypothetical protein
			group_6210	hypothetical protein
			group_6211	Chaperone protein YajL
			group_6212	Serine-aspartate repeat-containing protein E precursor
			group_6213	Dyp-type peroxidase family protein
			group_6214	hypothetical protein
			group_6215	hypothetical protein
			group_6216	hypothetical protein
			group_6217	hypothetical protein
			group_6220	Caudovirus prohead protease
			group_6221	Phage terminase, small subunit
			group_6222	HNH endonuclease
			group_6224	hypothetical protein
			group_6225	hypothetical protein
			group_6227	Arc-like DNA binding domain protein
			group_6228	Helix-turn-helix domain protein
			group_6229	hypothetical protein
			group_6230	Tyrosine recombinase XerC
			group_6231	Phage-related minor tail protein
			group_6233	hypothetical protein
			group_6235	Phage protein
			group_6237	Phage major tail protein 2
			group_6239	hypothetical protein
			group_6241	hypothetical protein
			group_6243	hypothetical protein
			group_6245	Phage gp6-like head-tail connector protein
			zosA	Zinc-transporting ATPase
			group_6258	hypothetical protein
			group_6259	Phage antirepressor protein KilAC domain protein
			group_6260	hypothetical protein
			group_6261	hypothetical protein
			group_6262	hypothetical protein
			group_6265	hypothetical protein
			group_6268	Tyrosine recombinase XerD
			group_6269	hypothetical protein
			group_6270	hypothetical protein
			group_6271	MucBP domain protein
			group_6272	hypothetical protein
			group_6273	hypothetical protein
			group_6274	Acetyltransferase (GNAT) family protein
			group_6277	hypothetical protein
			group_6278	hypothetical protein
			group_6279	hypothetical protein
			group_6280	HTH-type transcriptional regulator ImmR
			group_6281	Metallopeptidase ImmA
			group_6282	hypothetical protein
			group_6283	hypothetical protein
			group_6284	hypothetical protein
			group_6285	hypothetical protein
			group_6287	hypothetical protein
			group_6288	hypothetical protein
			group_6289	hypothetical protein
			group_6290	hypothetical protein
			group_6291	hypothetical protein
			group_6292	hypothetical protein
			group_6293	hypothetical protein
			group_6294	Phage regulatory protein Rha (Phage_pRha)
			group_6295	hypothetical protein
			group_6296	hypothetical protein
			group_6297	hypothetical protein
			group_6298	hypothetical protein
			group_6299	Riboflavin biosynthesis protein RibD
			group_6300	Riboflavin synthase
			group_6301	flavodoxin
			group_6302	Voltage gated chloride channel
			group_6303	hypothetical protein
			group_6304	hypothetical protein
			group_6305	Putative fluoride ion transporter CrcB
			group_6306	phosphatidylserine decarboxylase
			group_6310	hypothetical protein
			group_6311	L-lactate dehydrogenase
			group_6313	hypothetical protein
			group_6314	Glucose-6-phosphate 1-dehydrogenase
			group_6315	hypothetical protein
			group_6316	sensory histidine kinase DcuS
			group_6317	hypothetical protein
			group_6318	Siphovirus Gp157
			group_6319	type I restriction enzyme EcoKI subunit R
			group_6320	hypothetical protein
			group_6321	hypothetical protein
			group_6322	hypothetical protein
			group_6323	hypothetical protein
			group_6324	Virulence-associated protein E
			group_6325	hypothetical protein
			group_6326	VRR-NUC domain protein
			group_6327	hypothetical protein
			group_6328	putative ABC transporter ATP-binding protein
			xerC_3	Tyrosine recombinase XerC
			group_6330	hypothetical protein
			group_6331	hypothetical protein
			group_6332	hypothetical protein
			group_6333	HTH-type transcriptional regulator ImmR
			group_6334	hypothetical protein
			group_6335	hypothetical protein
			group_6336	hypothetical protein
			baiA2	Bile acid 7-dehydroxylase 2
			fabG_3	3-oxoacyl-[acyl-carrier-protein] reductase FabG
			pcaR	Pca regulon regulatory protein
			group_6341	hypothetical protein
			group_6342	Chromosome partition protein Smc
			group_6343	Gram positive anchor
			group_6344	hypothetical protein
			group_6345	PD-(D/E)XK nuclease family transposase
			group_6346	hypothetical protein
			group_6347	hypothetical protein
			group_6348	hypothetical protein
			group_6349	hypothetical protein
			group_6350	Acetyltransferase (GNAT) family protein
			group_6351	recombination and repair protein RecT
			group_6352	hypothetical protein
			group_6353	hypothetical protein
			group_6354	hypothetical protein
			group_6355	hypothetical protein
			group_6357	hypothetical protein
			group_6358	Phage regulatory protein Rha (Phage_pRha)
			group_6359	UDP-N-acetylglucosamine 2-epimerase
			group_6360	putative inner membrane protein
			group_6361	HTH-type transcriptional regulator ImmR
			group_6362	Helix-turn-helix domain protein
			group_6363	hypothetical protein
			group_6364	EAL domain protein
			group_6365	Phage integrase family protein
			group_6367	Helix-turn-helix domain protein
			group_6368	Phage regulatory protein Rha (Phage_pRha)
			group_6369	hypothetical protein
			xre_2	HTH-type transcriptional regulator Xre
			yafQ	mRNA interferase YafQ
			group_6372	hypothetical protein
			group_6373	Transposase
			group_6374	Integrase core domain protein
			group_6375	hypothetical protein
			group_6376	hypothetical protein
			group_6377	hypothetical protein
			group_6378	hypothetical protein
			group_6379	hypothetical protein
			dpnA_3	Modification methylase DpnIIB
			noc_2	Nucleoid occlusion protein
			group_6384	Helix-turn-helix
			group_6385	Putative N-acetyl-LL-diaminopimelate aminotransferase
			group_6386	hypothetical protein
			group_6387	hypothetical protein
			group_6389	hypothetical protein
			group_6391	hypothetical protein
			group_6393	hypothetical protein
			group_6394	hypothetical protein
			group_6395	Type III restriction enzyme, res subunit
			group_6396	hypothetical protein
			group_6397	hypothetical protein
			group_6398	Terminase small subunit
			group_6399	hypothetical protein
			group_6400	hypothetical protein
			group_6401	Phage regulatory protein Rha (Phage_pRha)
			group_6402	hypothetical protein
			group_6403	hypothetical protein
			group_6404	hypothetical protein
			group_6406	recombination and repair protein RecT
			group_6407	hypothetical protein
			group_6408	hypothetical protein
			group_6409	Phage protein
			group_6410	hypothetical protein
			group_6411	hypothetical protein
			group_6412	hypothetical protein
			group_6413	Bacterial lipoprotein
			group_6414	hypothetical protein
			group_6415	anaerobic benzoate catabolism transcriptional regulator
			group_6416	Type I restriction modification DNA specificity domain protein
			group_6417	Type I restriction modification DNA specificity domain protein
			group_6418	hypothetical protein
			group_6419	hypothetical protein
			group_6420	hypothetical protein
			group_6421	DNA methylase
			group_6422	hypothetical protein
			group_6423	hypothetical protein
			group_6424	hypothetical protein
			group_6425	Double zinc ribbon
			group_6426	hypothetical protein
			group_6427	hypothetical protein
			group_6428	hypothetical protein
			group_6429	hypothetical protein
			group_6430	hypothetical protein
			group_6431	hypothetical protein
			group_6432	Putative transposase DNA-binding domain protein
			group_6433	hypothetical protein
			group_6434	hypothetical protein
			xerC_5	Tyrosine recombinase XerC
			group_6436	hypothetical protein
			group_6437	hypothetical protein
			group_6438	NUMOD4 motif protein
			group_6439	hypothetical protein
			group_6440	hypothetical protein
			group_6441	hypothetical protein
			group_6442	hypothetical protein
			group_6443	hypothetical protein
			group_6444	hypothetical protein
			group_6445	hypothetical protein
			group_6446	hypothetical protein
			group_6447	hypothetical protein
			group_6448	hypothetical protein
			group_6449	hypothetical protein
			group_6450	hypothetical protein
			group_6451	hypothetical protein
			group_6454	hypothetical protein
			group_6455	hypothetical protein
			group_6456	hypothetical protein
			group_6457	hypothetical protein
			group_6458	hypothetical protein
			group_6459	hypothetical protein
			group_6460	hypothetical protein
			group_6461	hypothetical protein
			group_647	hypothetical protein
			group_742	UvrABC system protein A
			group_790	Catabolite control protein A
			group_793	Serine dehydratase alpha chain
			oxc_2	putative oxalyl-CoA decarboxylase
			group_808	Acetyltransferase (GNAT) family protein
			group_858	N-acetylmuramoyl-L-alanine amidase sle1 precursor
			group_869	Archaeal ATPase
			maeA_2	putative NAD-dependent malic enzyme 2
			csbC_2	putative metabolite transport protein CsbC
			group_990	hypothetical protein
