# Supplementary material for: Comparative Genomics of the Herbivore Gut Symbiont Lactobacillus reuteri Reveals Genetic Diversity and Lifestyle Adaptation
Source: Front Microbiol. 2018 Jun 4;9:1151. doi: 10.3389/fmicb.2018.01151 (PMC5994480; doi:10.3389/fmicb.2018.01151)
Supplement: TABLE S7 — Pathway annotation of genes specific to Lactobacillus reuteri strains from clade A and B and clade II. [file Table_7.XLSX]

## Sheet: Sheet1
Table S7 Pathway annotation of genes specific to Lactobacillus reuteri strains from Clade A&B and CladeⅡ.
Pathway number	Pathway annotation	NO. of unique enzyme in Clade A&B	NO. of unique enzyme in CladeⅡ
ko01100	Metabolic pathways	16	30
ko02020	Two-component system	12	3
ko01120	Microbial metabolism in diverse environments	11	5
ko01110	Biosynthesis of secondary metabolites	7	12
ko02010	ABC transporters	6	4
ko01130	Biosynthesis of antibiotics	5	6
ko00010	Glycolysis / Gluconeogenesis	5	0
ko01200	Carbon metabolism	5	2
ko00220	Arginine biosynthesis	4	2
ko00230	Purine metabolism	4	5
ko00910	Nitrogen metabolism	4	1
ko01230	Biosynthesis of amino acids	4	5
ko00710	Carbon fixation in photosynthetic organisms	3	0
ko00790	Folate biosynthesis	3	5
ko00791	Atrazine degradation	3	0
ko04066	HIF-1 signaling pathway	2	0
ko00250	Alanine, aspartate and glutamate metabolism	2	4
ko05120	Epithelial cell signaling in Helicobacter pylori infection	2	0
ko00620	Pyruvate metabolism	2	1
ko04122	Sulfur relay system	2	0
ko03010	Ribosome	2	0
ko00270	Cysteine and methionine metabolism	1	2
ko03018	RNA degradation	1	1
ko00561	Glycerolipid metabolism	1	1
ko05010	Alzheimer's disease	1	0
ko00550	Peptidoglycan biosynthesis	1	3
ko00640	Propanoate metabolism	1	0
ko05230	Central carbon metabolism in cancer	1	2
ko03070	Bacterial secretion system	1	0
ko01503	Cationic antimicrobial peptide （CAMP）resistance	1	0
ko00564	Glycerophospholipid metabolism	1	1
ko05206	MicroRNAs in cancer	1	1
ko00051	Fructose and mannose metabolism	1	1
ko00562	Inositol phosphate metabolism	1	0
ko04727	GABAergic synapse	1	2
ko02024	Quorum sensing	1	2
ko04964	Proximal tubule bicarbonate reclamation	1	1
ko00680	Methane metabolism	1	0
ko04724	Glutamatergic synapse	1	2
ko03060	Protein export	1	0
ko05150	Staphylococcus aureus infection	1	1
ko00471	D-Glutamine and D-glutamate metabolism	1	1
ko00040	Pentose and glucuronate interconversions	1	1
ko04922	Glucagon signaling pathway	1	0
ko00740	Riboflavin metabolism	0	4
ko00500	Starch and sucrose metabolism	0	3
ko00300	Lysine biosynthesis	0	3
ko00970	Aminoacyl-tRNA biosynthesis	0	2
ko01501	beta-Lactam resistance	0	2
ko00030	Pentose phosphate pathway	0	2
ko00240	Pyrimidine metabolism	0	2
ko00523	Polyketide sugar unit biosynthesis	0	2
ko00520	Amino sugar and nucleotide sugar metabolism	0	2
ko00521	Streptomycin biosynthesis	0	2
ko03420	Nucleotide excision repair	0	2
ko00052	Galactose metabolism	0	2
ko03440	Homologous recombination	0	2
ko00525	Acarbose and validamycin biosynthesis	0	1
ko00260	Glycine, serine and threonine metabolism	0	1
ko00330	Arginine and proline metabolism	0	1
ko00480	Glutathione metabolism	0	1
ko00603	Glycosphingolipid biosynthesis - globo and isoglobo series	0	1
ko00053	Ascorbate and aldarate metabolism	0	1
ko03430	Mismatch repair	0	1
ko00600	Sphingolipid metabolism	0	1
ko03030	DNA replication	0	1
ko00630	Glyoxylate and dicarboxylate metabolism	0	1
ko00900	Terpenoid backbone biosynthesis	0	1
ko00540	Lipopolysaccharide biosynthesis	0	1
ko00730	Thiamine metabolism	0	1
ko04138	Autophagy - yeast	0	1
ko00983	Drug metabolism - other enzymes	0	1
ko01055	Biosynthesis of vancomycin group antibiotics	0	1
ko00332	Carbapenem biosynthesis	0	1
ko04217	Necroptosis	0	1
			155
