# Supplementary material for: Comparative Genomics of the Herbivore Gut Symbiont Lactobacillus reuteri Reveals Genetic Diversity and Lifestyle Adaptation
Source: Front Microbiol. 2018 Jun 4;9:1151. doi: 10.3389/fmicb.2018.01151 (PMC5994480; doi:10.3389/fmicb.2018.01151)
Supplement: TABLE S8 — Specific genes of Lactobacillus reuteri from clade A and B and clade II. [file Table_8.XLSX]

## Sheet: Sheet1
Table S8 Specific genes of Lactobacillus reuteri from Clade A&B and CladeⅡ.
360 elements included exclusively in "Clade Ⅱ"			112 elements included exclusively in "Clade A&B"
Gene	Product		Gene	Product
group_1463	hypothetical protein		moeA	Molybdopterin molybdenumtransferase
clpC_1	ATP-dependent Clp protease ATP-binding subunit ClpC		artM	Arginine transport ATP-binding protein ArtM
adiC	Arginine/agmatine antiporter		tpiA_1	Triosephosphate isomerase
group_552	putative peptidase		narX	Nitrate reductase-like protein NarX
sdhB	L-serine dehydratase, beta chain		group_3030	phosphatidylglycerophosphatase B
uvrA_2	UvrABC system protein A		rplL	50S ribosomal protein L7/L12
group_889	Farnesyl diphosphate synthase		gap	Glyceraldehyde-3-phosphate dehydrogenase
folP	Dihydropteroate synthase		pgk	Phosphoglycerate kinase
emrY	putative multidrug resistance protein EmrY		eno	Enolase
ubiB	putative protein kinase UbiB		group_4288	preprotein translocase subunit SecG
thiD_1	Hydroxymethylpyrimidine/phosphomethylpyrimidine kinase		moaB	Molybdenum cofactor biosynthesis protein B
group_653	hypothetical protein		group_1823	hypothetical protein
group_748	Non-canonical purine NTP pyrophosphatase		plsY	Glycerol-3-phosphate acyltransferase
sulD	Bifunctional folate synthesis protein		thiF	Sulfur carrier protein ThiS adenylyltransferase
folE	GTP cyclohydrolase 1		feoB	Ferrous iron transport protein B
group_1093	hypothetical protein		isdE	High-affinity heme uptake system protein IsdE precursor
priA	Primosomal protein N'		group_2012	hypothetical protein
group_591	hypothetical protein		rplS	50S ribosomal protein L19
group_963	type I restriction enzyme EcoKI subunit R		group_769	pheromone autoinducer 2 transporter
oatA	O-acetyltransferase OatA		nreB	Oxygen sensor histidine kinase NreB
group_1620	hypothetical protein		group_1412	hypothetical protein
dnaE	DNA polymerase III subunit alpha		group_1507	hypothetical protein
group_2023	DegV domain-containing protein		moaE1	Molybdopterin synthase catalytic subunit 1
pbpF	Penicillin-binding protein 1F		narT	putative nitrate transporter NarT
sbcC	Nuclease SbcCD subunit C		group_852	putative ABC transporter permease protein
tyrS1	Tyrosine--tRNA ligase 1		group_853	flavodoxin
guaC	GMP reductase		narJ	Nitrate reductase molybdenum cofactor assembly chaperone NarJ
rafA	Alpha-galactosidase		group_3242	hypothetical protein
yifK_2	putative transport protein YifK		apt	Adenine phosphoribosyltransferase
group_406	hypothetical protein		group_2506	DegV domain-containing protein
ywqE	Tyrosine-protein phosphatase YwqE		hmuV	putative ABC transporter ATP-binding protein
patA_2	Putative N-acetyl-LL-diaminopimelate aminotransferase		ccpA_2	Catabolite control protein A
rsmF	Ribosomal RNA small subunit methyltransferase F		yheS_2	putative ABC transporter ATP-binding protein YheS
ponA	Penicillin-binding protein 1A		group_1549	hypothetical protein
pstA	Phosphate transport system permease protein PstA		parE	DNA topoisomerase 4 subunit B
glnA	Glutamine synthetase		group_866	hypothetical protein
group_448	Plasmid pRiA4b ORF-3-like protein		narG	Respiratory nitrate reductase 1 alpha chain
maa	Maltose O-acetyltransferase		nreC_2	Oxygen regulatory protein NreC
clcA_3	H(+)/Cl(-) exchange transporter ClcA		mobB	Molybdopterin-guanine dinucleotide biosynthesis adapter protein
prfC	Peptide chain release factor 3		mobA	molybdopterin-guanine dinucleotide biosynthesis protein MobA
arcD	Arginine/ornithine antiporter		xylB_3	Xylulose kinase
malR	ATP-dependent helicase/nuclease subunit A		group_2277	ThiS family protein
group_782	Acetyltransferase (GNAT) family protein		group_2951	hypothetical protein
nlhH_2	Carboxylesterase NlhH		yghB_2	Inner membrane protein YghB
pepDA_4	Dipeptidase A		glsA	Glutaminase
uvrC	UvrABC system protein C		ureD1	Urease accessory protein UreD
group_442	ComEC family competence protein		group_1989	hypothetical protein
lytR_2	Transcriptional regulator LytR		ureG	Urease accessory protein UreG
group_2478	CBS domain protein		ureF	Urease accessory protein UreF
group_2564	UDP-N-acetylmuramate--L-alanine ligase		group_3852	hypothetical protein
carB_1	Carbamoyl-phosphate synthase large chain		ureE	Urease accessory protein UreE
folB	Dihydroneopterin aldolase		tagE_3	putative poly(glycerol-phosphate) alpha-glucosyltransferase
map	Methionine aminopeptidase 1		bmr3_2	Multidrug resistance protein 3
ydcV	Inner membrane ABC transporter permease protein YdcV		glpT	Glycerol-3-phosphate transporter
group_2424	hypothetical protein		citG	2-(5''-triphosphoribosyl)-3'-dephosphocoenzyme-A synthase
araD	L-ribulose-5-phosphate 4-epimerase		citC	[Citrate [pro-3S]-lyase] ligase
group_1065	Bacterial membrane protein YfhO		ydjP	AB hydrolase superfamily protein YdjP
dapE_2	putative succinyl-diaminopimelate desuccinylase		group_3247	NAD-dependent malic enzyme
rocE	Amino-acid permease RocE		ecfA2_2	Energy-coupling factor transporter ATP-binding protein EcfA2
kefC	Glutathione-regulated potassium-efflux system protein KefC		group_4022	Cobalt transport protein
group_938	hypothetical protein		citE	Citrate lyase subunit beta
group_1040	hypothetical protein		citF	Citrate lyase alpha chain
ybhF	putative ABC transporter ATP-binding protein YbhF		narH	Respiratory nitrate reductase 1 beta chain
group_1401	Cupin domain protein		group_1456	EAL domain protein
group_1601	Major Facilitator Superfamily protein		whiA	Putative sporulation transcription regulator WhiA
group_1886	ABC-2 family transporter protein		nikMN	Fused nickel transport protein NikMN
group_2367	LytTr DNA-binding domain protein		ureI	Acid-activated urea channel
ygcS	Inner membrane metabolite transport protein YgcS		group_2101	Bacterial low temperature requirement A protein (LtrA)
hsrA	putative transport protein HsrA		nrgA	Ammonium transporter NrgA
mmuM	Homocysteine S-methyltransferase		yflS	Putative malate transporter YflS
group_3999	hypothetical protein		group_1031	LysM domain protein
group_418	hypothetical protein		crcB_1	Putative fluoride ion transporter CrcB
yhjE	Inner membrane metabolite transport protein YhjE		group_362	Type I phosphodiesterase / nucleotide pyrophosphatase
pgaC_1	Poly-beta-1,6-N-acetyl-D-glucosamine synthase		Int-Tn	Transposase from transposon Tn916
lysP	Lysine-specific permease		group_2546	glmZ(sRNA)-inactivating NTPase
guaB	Inosine-5'-monophosphate dehydrogenase		group_3048	hypothetical protein
proA	Gamma-glutamyl phosphate reductase		mrr_1	Mrr restriction system protein
malP	Maltose phosphorylase		ureA	Urease subunit gamma
mnmG	tRNA uridine 5-carboxymethylaminomethyl modification enzyme MnmG		group_1776	Gram positive anchor
asnB	Asparagine synthetase [glutamine-hydrolyzing] 1		group_2293	hypothetical protein
hcaR_2	HTH-type transcriptional regulator CatM		budC	Diacetyl reductase [(S)-acetoin forming]
group_805	putative ABC transporter ATP-binding protein		crcB_2	Putative fluoride ion transporter CrcB
baeS	Signal transduction histidine-protein kinase BaeS		hsdR	Type-1 restriction enzyme R protein
ywaC	GTP pyrophosphokinase YwaC		higA-1	Antitoxin HigA-1
group_2471	HD domain protein		group_4042	HTH-type transcriptional regulator GmuR
mprA	Response regulator MprA		group_4542	hypothetical protein
hxlR_1	HTH-type transcriptional activator HxlR		doc	Toxin Doc
group_710	hypothetical protein		group_5589	hypothetical protein
group_1585	flavodoxin		group_123	Integrase core domain protein
group_1868	Multidrug export protein EmrB		group_1473	hypothetical protein
immR_4	HTH-type transcriptional regulator ImmR		ureB	Urease subunit beta
fliA	RNA polymerase sigma factor FliA		higB-1	Toxin HigB-1
group_3370	NmrA-like family protein		ureC	Urease subunit alpha
cap8A_2	Capsular polysaccharide type 8 biosynthesis protein cap8A		lipL	Lipoyl-[GcvH]:protein N-lipoyltransferase
group_4909	hypothetical protein		group_1542	Integrase core domain protein
group_757	Alpha/beta hydrolase family protein		group_1640	Type I restriction modification DNA specificity domain protein
group_763	D-lactate dehydrogenase		group_1953	tRNA uridine 5-carboxymethylaminomethyl modification enzyme MnmG
group_1053	hypothetical protein		group_2472	HD domain protein
recQ	ATP-dependent DNA helicase RecQ		group_3039	Transposase
proX_2	Prolyl-tRNA editing protein ProX		mutT	8-oxo-dGTP diphosphatase
urdA	Urocanate reductase precursor		group_3606	hypothetical protein
tauB	Taurine import ATP-binding protein TauB		group_4271	putative type I restriction enzymeP M protein
group_1765	Integrase core domain protein		group_1242	Type I restriction modification DNA specificity domain protein
group_1863	Ribokinase		group_2433	Asparagine synthetase [glutamine-hydrolyzing] 1
group_3350	hypothetical protein		group_3204	hypothetical protein
sbcD	Nuclease SbcCD subunit D		group_3571	Bacterial low temperature requirement A protein (LtrA)
group_4908	hypothetical protein		group_3612	hypothetical protein
group_4930	hypothetical protein		group_5747	Acyltransferase family protein
gltC	HTH-type transcriptional regulator GltC		sorC	Sorbitol operon regulator
group_768	hypothetical protein		ldh_3	L-lactate dehydrogenase
group_1732	EAL domain protein		yfkJ_1	Low molecular weight protein-tyrosine-phosphatase YfkJ
group_2103	Phage integrase family protein		group_87	hypothetical protein
group_2291	hypothetical protein
group_2545	glmZ(sRNA)-inactivating NTPase
group_2742	ABC-2 family transporter protein
hisS_1	Histidine--tRNA ligase
group_3534	hypothetical protein
hdcA	Histidine decarboxylase proenzyme
group_5528	Arginine/agmatine antiporter
rlmCD_1	23S rRNA (uracil-C(5))-methyltransferase RlmCD
group_577	hypothetical protein
group_1211	hypothetical protein
ymfD	drug efflux system protein MdtG
bca	C protein alpha-antigen precursor
group_1961	Putative glutamine amidotransferase
group_2135	hypothetical protein
group_2156	hypothetical protein
gmuR	HTH-type transcriptional regulator GmuR
glf	UDP-galactopyranose mutase
group_485	HTH-type transcriptional regulator LacR
group_1325	hypothetical protein
group_1466	hypothetical protein
group_474	hypothetical protein
sdrE	Serine-aspartate repeat-containing protein E precursor
group_5526	hypothetical protein
gmuE_2	Putative fructokinase
group_712	Carbohydrate diacid regulator
group_75	hypothetical protein
group_980	2-oxoglutaramate amidase
group_1253	hypothetical protein
group_1446	hypothetical protein
ribBA	Riboflavin biosynthesis protein RibBA
group_2173	Phosphoadenosine phosphosulfate reductase family protein
atl_2	Bifunctional autolysin precursor
group_2805	hypothetical protein
group_3518	hypothetical protein
ganB	Arabinogalactan endo-1,4-beta-galactosidase precursor
group_3521	Transposase
gtfC_2	Glucosyltransferase-SI precursor
gtfC_3	Glucosyltransferase-SI precursor
gntT_2	High-affinity gluconate transporter
ribH	6,7-dimethyl-8-ribityllumazine synthase
toxA	Toxin A
group_5490	pheromone autoinducer 2 transporter
epsH	Putative glycosyltransferase EpsH
group_5493	hypothetical protein
group_5494	Exo-glucosaminidase LytG precursor
group_5495	Acyltransferase family protein
wbbI	Beta-1,6-galactofuranosyltransferase WbbI
tagE_1	putative poly(glycerol-phosphate) alpha-glucosyltransferase
rfbX	Putative O-antigen transporter
cap8A	Capsular polysaccharide type 8 biosynthesis protein cap8A
group_5500	hypothetical protein
group_5529	hypothetical protein
group_600	hypothetical protein
group_1199	hypothetical protein
group_1235	Phage terminase large subunit
group_1239	Phage Mu protein F like protein
bmr3	Multidrug resistance protein 3
group_1770	hypothetical protein
gmm	bifunctional nicotinamide mononucleotide adenylyltransferase/ADP-ribose pyrophosphatase
group_2176	hypothetical protein
group_2408	Glucose-6-phosphate 1-dehydrogenase
group_2624	cytoplasmic glycerophosphodiester phosphodiesterase
group_5486	ASCH domain protein
group_5488	hypothetical protein
group_5489	putative endopeptidase precursor
gtfC_1	Glucosyltransferase-SI precursor
group_587	putative poly(glycerol-phosphate) alpha-glucosyltransferase
maa_2	Putative acetyltransferase
group_1130	Lipoyl-[GcvH]:protein N-lipoyltransferase
group_1195	Voltage gated chloride channel
group_1714	Poly-beta-1,6-N-acetyl-D-glucosamine synthase
group_1773	Transglycosylase SLT domain protein
group_1898	hypothetical protein
group_2733	NADH oxidase
group_2791	hypothetical protein
group_3266	hypothetical protein
group_3268	flavodoxin
group_4017	Putative malate transporter YflS
group_88	hypothetical protein
group_1460	5-amino-6-(5-phosphoribosylamino)uracil reductase
group_1575	Integrase core domain protein
group_1712	hypothetical protein
group_1815	hypothetical protein
group_1935	Transposase
group_2157	hypothetical protein
hin	DNA-invertase hin
group_2785	hypothetical protein
group_2807	hypothetical protein
group_5397	hypothetical protein
group_582	hypothetical protein
group_2178	hypothetical protein
group_2645	bifunctional antitoxin/transcriptional repressor RelB
group_2782	Putative glutamine amidotransferase
group_2790	Phage gp6-like head-tail connector protein
rmlB	dTDP-glucose 4,6-dehydratase
group_4319	putative type I restriction enzymeP M protein
ydeH	Diguanylate cyclase YdeH
steT_1	Serine/threonine exchanger SteT
group_658	Bacitracin export permease protein BceB
group_1024	Integrase core domain protein
group_1696	Type III restriction enzyme, res subunit
group_181	dTDP-4-dehydrorhamnose reductase
group_2132	IS66 Orf2 like protein
group_2172	Helix-turn-helix
group_2777	hypothetical protein
group_3018	hypothetical protein
aadR	Transcriptional activatory protein AadR
group_3427	hypothetical protein
mdtD	Type I phosphodiesterase / nucleotide pyrophosphatase
group_4002	hypothetical protein
group_4003	Copper chaperone CopZ
group_4492	PemK-like protein
group_467	Putative peptidoglycan binding domain protein
group_538	Transposase
group_960	Cation efflux family protein
group_1030	LysM domain protein
group_1049	hypothetical protein
glsA2	Glutaminase 2
dnaA_1	Archaeal ATPase
group_2123	hypothetical protein
ribD	Riboflavin biosynthesis protein RibD
group_219	Tetracycline resistance protein TetO
group_2779	hypothetical protein
group_3276	Acetyltransferase (GNAT) family protein
group_3470	site-specific tyrosine recombinase XerC
crcB	Putative fluoride ion transporter CrcB
group_523	Transposase IS66 family protein
group_5345	hypothetical protein
group_1445	hypothetical protein
group_2078	hypothetical protein
cadA	putative cadmium-transporting ATPase
group_2606	Type I restriction enzyme EcoR124II R protein
group_2792	Phage protein
group_389	hypothetical protein
group_4414	hypothetical protein
group_4456	hypothetical protein
group_475	hypothetical protein
group_5346	Cytochrome b5-like Heme/Steroid binding domain protein
group_143	hypothetical protein
group_1550	hypothetical protein
group_2106	Integrase core domain protein
group_2780	putative transposase
group_3536	Antibiotic biosynthesis monooxygenase
group_4407	Major Facilitator Superfamily protein
bbmA	Intracellular maltogenic amylase
group_498	Plasmid pRiA4b ORF-3-like protein
group_5510	hypothetical protein
group_604	putative transposase
group_2087	Transposase IS200 like protein
sttH	Streptothricin hydrolase
group_2798	Tyrosine recombinase XerC
group_3471	Low molecular weight protein-tyrosine-phosphatase YfkJ
group_3473	Transposase IS200 like protein
group_3481	hypothetical protein
group_472	Vacuole effluxer Atg22 like protein
group_5365	hypothetical protein
group_564	Sensor histidine kinase GraS
group_574	HTH-type transcriptional regulator MalR
group_579	hypothetical protein
group_821	PD-(D/E)XK nuclease superfamily protein
group_1766	hypothetical protein
lytA_1	Autolysin
group_276	hypothetical protein
group_2799	EcoKI restriction-modification system protein HsdS
group_3478	hypothetical protein
group_3482	recombination and repair protein RecT
group_3499	hypothetical protein
group_3502	hypothetical protein
group_3505	Riboflavin synthase
group_3507	hypothetical protein
group_351	hypothetical protein
group_4395	DegV domain-containing protein
group_5434	Prophage endopeptidase tail
group_5448	antitoxin HipB
group_5514	CsbD-like protein
group_1940	hypothetical protein
group_275	hypothetical protein
group_2787	hypothetical protein
group_2793	hypothetical protein
group_3480	HTH-type transcriptional regulator ImmR
group_3483	Replication initiation and membrane attachment
group_3489	hypothetical protein
group_3492	hypothetical protein
group_3504	EcoKI restriction-modification system protein HsdS
group_353	ATP-dependent helicase HepA
group_5354	hypothetical protein
group_5364	hypothetical protein
group_5366	hypothetical protein
group_5367	hypothetical protein
group_5368	hypothetical protein
group_5369	hypothetical protein
group_5370	hypothetical protein
group_5374	hypothetical protein
group_5375	hypothetical protein
group_5376	hypothetical protein
group_5377	hypothetical protein
group_5378	Phage head-tail joining protein
group_5379	hypothetical protein
group_5380	HNH endonuclease
group_5381	hypothetical protein
group_5382	Phage terminase, small subunit
group_5383	Phage Terminase
group_5384	hypothetical protein
group_5385	Phage portal protein
group_5386	Phage capsid family protein
group_5387	hypothetical protein
group_5388	Phage gp6-like head-tail connector protein
group_5392	hypothetical protein
group_5393	hypothetical protein
group_5394	hypothetical protein
group_5395	Helix-turn-helix
group_5396	Phage antirepressor protein KilAC domain protein
group_5398	hypothetical protein
group_5399	hypothetical protein
group_5401	hypothetical protein
group_5404	hypothetical protein
group_5407	hypothetical protein
group_5411	hypothetical protein
group_5415	hypothetical protein
group_5419	hypothetical protein
group_5422	hypothetical protein
group_5425	hypothetical protein
group_5426	hypothetical protein
group_5427	ParB-like nuclease domain protein
group_5428	hypothetical protein
group_5429	Phage portal protein, SPP1 Gp6-like
group_5430	hypothetical protein
group_5431	hypothetical protein
group_5432	hypothetical protein
group_5433	Phage tail protein
group_5436	hypothetical protein
group_5438	hypothetical protein
group_5443	Holin family protein
group_5447	hypothetical protein
addA_2	ATP-dependent helicase/nuclease subunit A
group_5451	recombination protein F
group_5452	KAP family P-loop domain protein
group_5453	hypothetical protein
group_5454	hypothetical protein
group_5501	type I restriction enzyme EcoKI subunit R
group_5503	Tyrosine recombinase XerC
group_5505	putative type I restriction enzymeP M protein
group_5506	hypothetical protein
group_5507	hypothetical protein
group_5509	hypothetical protein
group_5511	hypothetical protein
group_5512	hypothetical protein
group_5513	hypothetical protein
