# Supplementary material for: Comparative Genomics of the Herbivore Gut Symbiont Lactobacillus reuteri Reveals Genetic Diversity and Lifestyle Adaptation
Source: Front Microbiol. 2018 Jun 4;9:1151. doi: 10.3389/fmicb.2018.01151 (PMC5994480; doi:10.3389/fmicb.2018.01151)
Supplement: TABLE S9 — Single nucleotide polymorphisms information of 37 Lactobacillus reuteri strains. [file Table_9.XLSX]

## Sheet: Sheet1
Table S9 SNP information of 37 L.reuteri strains
SNP	37 strains
Total	92270
Intergenic	6586
Nonsyn	18263
Syn	67151
Nonsense	162
Stop_syn	78
Start_syn	21
Start_mutation	5
Stop_mutation	4
Note：syn: synonymous mutation; nsyn: nonsynonymous mutation; nonsense: mutation results in premature stop codon; intergenic: mutation in intergenic region.
